# Supplementary material for: Chalkiness and premature controlled by energy homeostasis in OsNAC02 Ko-mutant during vegetative endosperm development
Source: BMC Plant Biol. 2024 Mar 18;24:196. doi: 10.1186/s12870-024-04845-8 (PMC10946104; doi:10.1186/s12870-024-04845-8)
Supplement: Supplementary file 1 — Additional file 1: Figure S1. The mutant tags of target sites and mutants detection by PCR sequencing. Figure S2. The yield characters of T2 N2 /N3 mut (95 DAG) in field (95 DAG in 2021, 125 DAG in 2020). Figure S3. The homologous clusters of OsNAC family genes by phylogenetic analysis. Figure S4. The homologous analysis of NAC in plant. The Gene ID are according to the database RAP (rapdb.dna.affrc.go.jp), and (OsNAC02, Os02g0594800), (OsNAC06, Os06g0267500) in NCBI of homologous analysis. Figure S5. The ABRE/ G-box motif locations on the promoter regions of OsNAC02 regulated genes. Figure S6. The chalky phenotype of N2/N3 mut seeds (T2) in 2021. Figure S7. The histological analysis during endosperm development. Figure S8. The PCA clusters based on RNA-seq analysis. Figure S9. The heatmap diagram of DEGs in N2/N3 versus WT. Figure S10. The genes of 39 ECs in Sucrose and Starch metabolic pathway in Mapman of N2 vs WT seeds (3DAP) are verified by qRT-PCR. Figure S11. The antagonism between energy storage and development requirement under stress in Ko-Osnac02 mutant. [file 12870_2024_4845_MOESM1_ESM.zip › supplemantary data S1-S12/Supplementary S1 Table.xlsx]

## Sheet: H-1-Y vecter construction
S1 Table The H-1-Y vectors construction of OsNAC02 co-network
pB42AD vector	EcoR I	Forward Primer	Reverse Primer
OsNAC02	LOC_Os02g38130	AATTCGAGCTCGGGCACATTACCAATATACTACTACGT	CATGGTCAAGAGACTGCATAGCTGAAGTCGTG
OsNAC06	Os06g0267500	TGCCTCTCCCGAATTCATGGTGCTATATATGAGCACCATG	CGAGTCGGCCGAATTCTCAATCGATCACCTTGCCACCA
pLacZi vector	Xho I	Forward Primer	Reverse Primer
OsNAC06	Os06g0267500	ATCTGTCGACCTCGAGTACAACGTTTTTGCACTTCATTA	GAGCACATGCCTCGAGAACCAAGGTGTTTTCCATCAA
OsMYB04	LOC_Os04g43680	GAGCACATGCCTCGAGTGCTCCTTCCCTGCTCTGA	ATCTGTCGACCTCGAGGACGGGCGACAGATACGATA
OsHSFA2C	LOC_Os10g28340	GAGCACATGCCTCGAGCCCAGTTTGGCAGCTTTTG	ATCTGTCGACCTCGAGTAGCACAGTGGCTATGGTCG
OsHSFA2E	LOC_Os03g58160	ATCTGTCGACCTCGAGGCACATAAAAACGAGGCAGACA	GAGCACATGCCTCGAGGACTGGATCACCCGATTCCT
