# Supplementary material for: Chalkiness and premature controlled by energy homeostasis in OsNAC02 Ko-mutant during vegetative endosperm development
Source: BMC Plant Biol. 2024 Mar 18;24:196. doi: 10.1186/s12870-024-04845-8 (PMC10946104; doi:10.1186/s12870-024-04845-8)
Supplement: Supplementary file 1 — Additional file 1: Figure S1. The mutant tags of target sites and mutants detection by PCR sequencing. Figure S2. The yield characters of T2 N2 /N3 mut (95 DAG) in field (95 DAG in 2021, 125 DAG in 2020). Figure S3. The homologous clusters of OsNAC family genes by phylogenetic analysis. Figure S4. The homologous analysis of NAC in plant. The Gene ID are according to the database RAP (rapdb.dna.affrc.go.jp), and (OsNAC02, Os02g0594800), (OsNAC06, Os06g0267500) in NCBI of homologous analysis. Figure S5. The ABRE/ G-box motif locations on the promoter regions of OsNAC02 regulated genes. Figure S6. The chalky phenotype of N2/N3 mut seeds (T2) in 2021. Figure S7. The histological analysis during endosperm development. Figure S8. The PCA clusters based on RNA-seq analysis. Figure S9. The heatmap diagram of DEGs in N2/N3 versus WT. Figure S10. The genes of 39 ECs in Sucrose and Starch metabolic pathway in Mapman of N2 vs WT seeds (3DAP) are verified by qRT-PCR. Figure S11. The antagonism between energy storage and development requirement under stress in Ko-Osnac02 mutant. [file 12870_2024_4845_MOESM1_ESM.zip › supplemantary data S1-S12/Supplementary S11 Table.xlsx]

## Sheet: primer list
S11 Table. The qRT-PCR primers of DEGs in starch and sucrose pathway ECs for Mapman verification
EC in kegg	Gene_name	Notation	RT-primer ID	Forward Primer	Reverse Primer
EC:2.4.1.1	LOC_Os03g55090	starch phosphorylase 1,OsPho1	SEMU-R-1	GGATGGTGCTAATGTGGAA	TGGCTGTGTTGAGGATTG
EC:2.4.1.12	LOC_Os05g41220	β-SnRK1	SEMU-R-2	GAATCCACCAATAACCATCC	AGTATCACCAAGAACAGACA
EC:2.4.1.13	LOC_Os03g28330	OsSuSy1,RSUS1	SEMU-R-3	ACAACAACGAGCACAAGT	CACCACAGACAACCACAA
EC:2.4.1.13	LOC_Os06g09450	OsSuSy2,RSUS2	SEMU-R-4	GAGTTGGCAGTGGAAGAG	GGAAGGAGGCATTGAAGG
EC:2.4.1.14	LOC_Os06g43630	OsSPS3-isoX3	SEMU-R-5	CACGGTCTAAGGCTCTAAG	CGGCATCTCCATCAAGTAT
EC:2.4.1.15;EC:3.1.3.12	LOC_Os02g54820	α-TPP	SEMU-R-6	CAAGGAGGCAACAGATGG	GAGGTGGTCAAGCAGTTC
EC:2.4.1.15;EC:3.1.3.12	LOC_Os09g25890	TPP8	SEMU-R-7	GCTACTACCTCAACGACAA	GCAGCAATCAATCTTACTCA
EC:2.4.1.18	LOC_Os02g32660	OsBE2b	SEMU-R-8	TTGCCACTGATGCTGATG	CACTTCTCTGACCACCTTC
EC:2.4.1.18	LOC_Os06g51084	SBEI	SEMU-R-9	GAAGAACTGAGGAAGAAGGT	CCACAAGAAGAAGAGGAAGA
EC:2.4.1.18	LOC_Os07g08820	C-Myc-binding protein	SEMU-R-10	GTGGTGTGCTTGATACTCT	CATACGACTTGATGATGGATG
EC:2.4.1.21	LOC_Os02g51070	OsSSIIb	SEMU-R-11	TATACTCGCTCTGTTCTTGT	CACCGTCCATTGTCTTGA
EC:2.4.1.21	LOC_Os06g06560	OsSSI	SEMU-R-12	ATTCTCGCCACTAACCATT	ATTCGCTGCTTCCTTCAA
EC:2.4.1.21	LOC_Os06g12450	OsSSII-a , ALK	SEMU-R-13	GCGATGACGATGATGACT	CCAGCAGCCTTGTAGTATT
EC:2.4.1.242	LOC_Os06g04200	GBSS1,wx; qGC-6	SEMU-R-14	TGGTGAGGATGTTGTGTTC	GGTAGGAGATGTTGTGGATG
EC:2.4.1.242	LOC_Os07g22930	GBSS1b	SEMU-R-15	CAGCAGGAAGAAGAGAACAACA	GTGAGAGGAACAGAACAAGGAG
EC:2.4.1.25	LOC_Os07g46790	4-α- DPE2, OsDPE2	SEMU-R-16	ACTTGGATTGATTGGATTGC	CCTTGATGGTTGCTTGGA
EC:2.7.1.4	LOC_Os06g12600	fructokinase-6	SEMU-R-17	AACAAGCAGTTCTCCACAT	ATTCATCATCGCCAACCTT
EC:2.7.1.4	LOC_Os08g02120	fructokinase-2	SEMU-R-18	CATCCTCTGCTCCTACGA	CCTTGAAGTCCTTGGTGAA
EC:2.7.7.27	LOC_Os01g44220	cytosolic-like,OsAGPL2	SEMU-R-19	GGACAGCAGAGACGGACAT	GTGAAGCGGAGGACGAGAT
EC:2.7.7.27	LOC_Os09g12660	amyloplastic,OsAGPS1	SEMU-R-20	GCACATCAAGCAATCAACT	CGGACTTACAACACCTCTAA
EC:2.7.7.9	LOC_Os09g38030	UTP-glucose-1,OsUgp1	SEMU-R-21	TTGAAGGTCTCTGGTGATGTCT	ACGGATGTGCCAAGATGATTAC
EC:3.1.3.24	LOC_Os02g05030	SUP,sucrose-phosphatase,	SEMU-R-22	AACAGCGTCCACATAAGG	TTACAACAGCATCCGTAGG
EC:3.2.1.2	LOC_Os03g04770	BAM2,OsBMY4	SEMU-R-23	CGCAACTACGAATACCTCT	TGTCATAGCACTGGAACTC
EC:3.2.1.20	LOC_Os06g46284	glycosyl hydrolase X1	SEMU-R-24	CCAGAAGTTCGTCGTCAT	CACCGTCTTGTTGTTGATG
EC:3.2.1.20	LOC_Os06g46340	glycosyl hydrolase	SEMU-R-25	GACGATTCAGTAGCATTAGG	AAGCAGAGACACAGCAATA
EC:3.2.1.21	LOC_Os03g49610	β-glucosidase 8, Os3BGlu8	SEMU-R-26	TTCAGCCATCTCAAGTAGC	ATAGCGTAATCACCACAAGT
EC:3.2.1.21	LOC_Os05g30350	β-glucosidase 22, Os5bglu22	SEMU-R-27	CGTCTCCTCTTCTACCTCTA	GGCTCCTTCCATCTTCATC
EC:3.2.1.26	LOC_Os02g33110	β-FUS1, OsCIN1	SEMU-R-28	CAGGACAGGATACCACTTC	ATTGCGTTGCGTTCATAC
EC:3.2.1.26	LOC_Os04g33740	β-FUS2, GIF1; OsCIN2	SEMU-R-29	TCTCCTCTTCTCGCTCTC	GTGGCTGGAAGTGATACC
EC:3.2.1.28	LOC_Os10g37660	trehalase	SEMU-R-30	GAGTCGCTACCAGGCTAT	AGATGTTGTCAGAGTTGTCA
EC:3.2.1.39	LOC_Os02g53200	endo-1,3-β-glucosidase 12	SEMU-R-31	GAGGCAGAGATGTTGGAAT	CGATGGAGGAGGAAGAGT
EC:3.2.1.39	LOC_Os05g43690	plasmodesmata callose-binding proteins	SEMU-R-32	GCACCATTCCTGTTCCAT	GCCACCACCAACTACTATT
EC:3.2.1.4	LOC_Os02g50490	endoglucanase 7	SEMU-R-33	CGACACGGATCACTACTG	GCGATACTGCTGTCATACT
EC:3.2.1.4	LOC_Os09g36350	endoglucanase 24	SEMU-R-34	TTGGTGTGGATAAGTGGATGGA	GGTGCCGCTGTTGTAAGTG
EC:3.2.1.68	LOC_Os05g32710	isoamylase 2,OsISA2	SEMU-R-35	ACCGATGAACTTGTATAGCA	TGGCAATGTAATACGAGGAA
EC:3.6.1.21	LOC_Os06g03910	nudix hydrolase 14	SEMU-R-36	AGTCCGTGAGGTTGAAGA	AGTAATTGGCTCGCTCTG
EC:5.3.1.9	LOC_Os06g14510	G6-P-isomerase	SEMU-R-37	CCATCTCAACCAACAGTAGT	CTCGGCATCATCCATCAG
EC:5.3.1.9	LOC_Os09g29060	LOC4347310	SEMU-R-38	CGGTGGTAACGATGATGA	GACGATATGTATGTGGCAAT
EC:5.4.2.2	LOC_Os03g50480	phosphoglucomutase 2,OspPGM	SEMU-R-39	GATTCTTCGTAACACCTTCAG	TCCAGCATCAACATTCTCAT
