# Supplementary material for: Chalkiness and premature controlled by energy homeostasis in OsNAC02 Ko-mutant during vegetative endosperm development
Source: BMC Plant Biol. 2024 Mar 18;24:196. doi: 10.1186/s12870-024-04845-8 (PMC10946104; doi:10.1186/s12870-024-04845-8)
Supplement: Supplementary file 1 — Additional file 1: Figure S1. The mutant tags of target sites and mutants detection by PCR sequencing. Figure S2. The yield characters of T2 N2 /N3 mut (95 DAG) in field (95 DAG in 2021, 125 DAG in 2020). Figure S3. The homologous clusters of OsNAC family genes by phylogenetic analysis. Figure S4. The homologous analysis of NAC in plant. The Gene ID are according to the database RAP (rapdb.dna.affrc.go.jp), and (OsNAC02, Os02g0594800), (OsNAC06, Os06g0267500) in NCBI of homologous analysis. Figure S5. The ABRE/ G-box motif locations on the promoter regions of OsNAC02 regulated genes. Figure S6. The chalky phenotype of N2/N3 mut seeds (T2) in 2021. Figure S7. The histological analysis during endosperm development. Figure S8. The PCA clusters based on RNA-seq analysis. Figure S9. The heatmap diagram of DEGs in N2/N3 versus WT. Figure S10. The genes of 39 ECs in Sucrose and Starch metabolic pathway in Mapman of N2 vs WT seeds (3DAP) are verified by qRT-PCR. Figure S11. The antagonism between energy storage and development requirement under stress in Ko-Osnac02 mutant. [file 12870_2024_4845_MOESM1_ESM.zip › supplemantary data S1-S12/Supplementary S2 Table.xlsx]

## Sheet: N2 the arragment in up order
S2 Table. The data of WTVSN2_YVSN2_Z_Gene_differential_expression notation
raw data					lg
gene_name	FPKM.N2_Y	FPKM.N2_Z	FPKM.WT		gene_name	1FPKM.N2_Y	1FPKM.N2_Z	1FPKM.WT
LOC_Os04g33710	1.72978	210.498	0		LOC_Os04g33710	0.237991	2.32325	1
LOC_Os03g02470	172.32	299.048	0		LOC_Os03g02470	2.23634	2.47574	1
LOC_Os10g20610	38.7331	0.988126	0		LOC_Os10g20610	1.58808	-0.00518767	1
LOC_Os01g24710	298.031	18.5593	0.12758		LOC_Os01g24710	2.47426	1.26856	-0.894219
LOC_Os01g35330	367.27	5.45496	0.174955		LOC_Os01g35330	2.56499	0.736791	-0.757074
LOC_Os11g42200	214.991	9.68823	0.257417		LOC_Os11g42200	2.33242	0.986244	-0.589363
LOC_Os01g39970	3.46639	151.404	0.321839		LOC_Os01g39970	0.539878	2.18014	-0.492361
LOC_Os02g02450	0.100484	47.0112	0.416545		LOC_Os02g02450	-0.997903	1.6722	-0.380338
LOC_Os02g07900	0.380535	55.6874	0.466524		LOC_Os02g07900	-0.419605	1.74576	-0.331126
LOC_Os10g39980	0.243656	46.5201	0.653523		LOC_Os10g39980	-0.613223	1.66764	-0.184739
LOC_Os03g61160	60.2295	0.305713	0.678259		LOC_Os03g61160	1.77981	-0.514686	-0.168604
LOC_Os04g27670	101.505	1.8291	0.694892		LOC_Os04g27670	2.00649	0.262238	-0.158083
LOC_Os10g28120	268.538	22.6861	0.727866		LOC_Os10g28120	2.42901	1.35576	-0.137949
LOC_Os08g36340	0	55.8168	1.18812		LOC_Os08g36340	1	1.74677	0.0748607
LOC_Os09g36700	0	104.853	1.21024		LOC_Os09g36700	1	2.02058	0.0828708
LOC_Os08g44750	0.248651	87.6998	1.40607		LOC_Os08g44750	-0.60441	1.943	0.148008
LOC_Os08g39330	0.342607	90.9102	1.44607		LOC_Os08g39330	-0.465204	1.95861	0.16019
LOC_Os07g39020	0.623835	81.3596	1.61197		LOC_Os07g39020	-0.20493	1.91041	0.207357
LOC_Os10g35930	1.28729	159.99	1.78223		LOC_Os10g35930	0.109675	2.20409	0.250965
LOC_Os01g21970	1.16033	112.593	1.89554		LOC_Os01g21970	0.06458	2.05151	0.277733
LOC_Os11g14900	0.571733	107.097	1.92807		LOC_Os11g14900	-0.242807	2.02978	0.285122
LOC_Os06g17450	0.95554	181.975	2.06777		LOC_Os06g17450	-0.0197511	2.26001	0.315503
LOC_Os05g41230	0.183048	99.2514	2.78173		LOC_Os05g41230	-0.737435	1.99674	0.444316
LOC_Os04g15840	0.46637	129.086	4.0222		LOC_Os04g15840	-0.331269	2.11088	0.604464
LOC_Os02g11040	0	177.355	4.52903		LOC_Os02g11040	1	2.24884	0.656005
LOC_Os05g15770	2187.21	29.5646	5.01274		LOC_Os05g15770	3.33989	1.47077	0.700075
LOC_Os01g50080	0.243409	80.5189	5.47482		LOC_Os01g50080	-0.613663	1.9059	0.73837
LOC_Os03g52390	1587.75	103.139	5.84871		LOC_Os03g52390	3.20078	2.01342	0.76706
LOC_Os04g33740	0.118669	99.5905	6.86856		LOC_Os04g33740	-0.925663	1.99822	0.836866
LOC_Os07g38130	3.11786	321.363	7.32817		LOC_Os07g38130	0.493856	2.507	0.864995
LOC_Os03g46060	1966.81	65.6348	9.55126		LOC_Os03g46060	3.29376	1.81713	0.980061
LOC_Os06g47600	0.10043	200.945	11.9151		LOC_Os06g47600	-0.998137	2.30308	1.0761
LOC_Os01g42520	0.201259	261.841	11.9721		LOC_Os01g42520	-0.696245	2.41804	1.07817
LOC_Os05g38980	0.055121	0.417326	20.5799		LOC_Os05g38980	-1.25868	-0.379525	1.31344
LOC_Os07g48030	0.119145	209.434	22.8593		LOC_Os07g48030	-0.923924	2.32105	1.35906
LOC_Os04g20774	1.00216	0	24.7436		LOC_Os04g20774	0.000938364	1	1.39346
LOC_Os06g02780	0.072213	205.24	30.6279		LOC_Os06g02780	-1.14138	2.31226	1.48612
LOC_Os01g55500	0.424336	0.614835	33.6666		LOC_Os01g55500	-0.37229	-0.211241	1.5272
LOC_Os05g48900	0.411931	360.627	34.7809		LOC_Os05g48900	-0.385176	2.55706	1.54134
LOC_Os05g47820	1.08567	0.130418	37.0766		LOC_Os05g47820	0.0356965	-0.884662	1.5691
LOC_Os06g06520	0	0.612297	49.7779		LOC_Os06g06520	1	-0.213038	1.69704
LOC_Os06g15820	0.265824	2.44439	55.7826		LOC_Os06g15820	-0.575406	0.388171	1.7465
LOC_Os08g03410	0	0.703471	57.9441		LOC_Os08g03410	1	-0.152754	1.76301
LOC_Os04g44470	0.325029	0.898786	78.6255		LOC_Os04g44470	-0.488078	-0.0463437	1.89556
LOC_Os01g16714	0	1.84127	78.9864		LOC_Os01g16714	1	0.265118	1.89755
LOC_Os03g10110	0.2428	0.280645	86.772		LOC_Os03g10110	-0.614751	-0.551843	1.93838
LOC_Os07g20340	0	0.76446	95.2008		LOC_Os07g20340	1	-0.116645	1.97864
LOC_Os10g40720	0.946228	850.159	98.5677		LOC_Os10g40720	-0.0240042	2.9295	1.99373
LOC_Os07g08420	1.12049	2.22053	101.441		LOC_Os07g08420	0.0494072	0.346457	2.00621
LOC_Os02g46690	1.26069	2.66779	108.961		LOC_Os02g46690	0.100609	0.426151	2.03727
LOC_Os05g39950	0.050904	0.831415	117.761		LOC_Os05g39950	-1.29325	-0.0801821	2.071
LOC_Os05g35690	4.32742	0.824807	119.045		LOC_Os05g35690	0.636229	-0.0836477	2.07571
LOC_Os05g01230	1.03378	2.26435	120.701		LOC_Os05g01230	0.0144273	0.354943	2.08171
LOC_Os08g03420	0.250669	6.41605	120.887		LOC_Os08g03420	-0.6009	0.807268	2.08238
LOC_Os10g30150	0.355289	3.06956	122.53		LOC_Os10g30150	-0.449419	0.487076	2.08824
LOC_Os03g57960	0.909861	0	130.368		LOC_Os03g57960	-0.041025	1	2.11517
LOC_Os08g09230	1.71743	6.12401	137.902		LOC_Os08g09230	0.234879	0.787036	2.13957
LOC_Os03g07600	0.458936	5.87145	141.069		LOC_Os03g07600	-0.338248	0.768746	2.14943
LOC_Os02g18410	0	22.0192	142.812		LOC_Os02g18410	1	1.3428	2.15476
LOC_Os03g45250	0.360706	1.01124	145.458		LOC_Os03g45250	-0.442847	0.00485252	2.16274
LOC_Os05g37970	1.20579	5.12623	150.394		LOC_Os05g37970	0.0812718	0.709798	2.17723
LOC_Os08g06420	2.03862	3.41624	163.823		LOC_Os08g06420	0.309335	0.533549	2.21437
LOC_Os05g48610	3.99532	1.26449	166.804		LOC_Os05g48610	0.601551	0.101914	2.22221
LOC_Os01g70310	2.89465	2.92083	186.512		LOC_Os01g70310	0.461595	0.465506	2.27071
LOC_Os03g58880	1.54657	1.6038	190.002		LOC_Os03g58880	0.189369	0.205149	2.27876
LOC_Os05g33554	4.08272	2.22335	201.558		LOC_Os05g33554	0.61095	0.347009	2.3044
LOC_Os10g35800	0.543432	1.21543	203.338		LOC_Os10g35800	-0.264855	0.0847292	2.30822
LOC_Os03g14180	2.09732	9.51908	217.247		LOC_Os03g14180	0.321665	0.978595	2.33695
LOC_Os07g09630	1.77794	2.80332	235.558		LOC_Os07g09630	0.249917	0.447672	2.3721
LOC_Os08g39270	0.181487	34.4985	258.087		LOC_Os08g39270	-0.741154	1.5378	2.41177
LOC_Os11g37270	1.19474	0	271.916		LOC_Os11g37270	0.0772716	1	2.43444
LOC_Os03g48810	1.11672	2.8371	279.054		LOC_Os03g48810	0.0479451	0.452875	2.44569
LOC_Os03g46100	2.03904	0	286.849		LOC_Os03g46100	0.309426	1	2.45765
LOC_Os04g46200	1.22353	0.525599	321.338		LOC_Os04g46200	0.087615	-0.279345	2.50696
LOC_Os03g19270	0	8.51113	327.856		LOC_Os03g19270	1	0.929987	2.51568
LOC_Os06g05020	0.504631	16.3396	347.934		LOC_Os06g05020	-0.297026	1.21324	2.5415
LOC_Os03g02050	1.2041	12.7859	363.585		LOC_Os03g02050	0.0806622	1.10673	2.56061
LOC_Os07g11120	0.40819	1.00088	370.306		LOC_Os07g11120	-0.389138	0.000382011	2.56856
LOC_Os05g06480	0	15.583	375.161		LOC_Os05g06480	1	1.19265	2.57422
LOC_Os06g05000	1.71017	19.323	386.182		LOC_Os06g05000	0.233039	1.28607	2.58679
LOC_Os01g65830	0	14.4059	390.555		LOC_Os01g65830	1	1.15854	2.59168
LOC_Os02g15350	0.280763	0.791549	454.903		LOC_Os02g15350	-0.55166	-0.101522	2.65792
LOC_Os02g01010	13.5236	10.7929	458.947		LOC_Os02g01010	1.13109	1.03314	2.66176
LOC_Os10g35050	1.09919	1.99388	621.621		LOC_Os10g35050	0.0410736	0.2997	2.79353
LOC_Os10g26700	2.64928	5.32193	635.334		LOC_Os10g26700	0.423128	0.726069	2.803
LOC_Os03g55090	6.17276	24.9352	723.558		LOC_Os03g55090	0.790479	1.39681	2.85947
LOC_Os11g31330	1.81667	0.194126	783.368		LOC_Os11g31330	0.259275	-0.711916	2.89397
LOC_Os04g32030	1.96262	71.4549	867.288		LOC_Os04g32030	0.292835	1.85403	2.93816
LOC_Os06g04200	1.23451	1.24412	934.307		LOC_Os06g04200	0.0914931	0.0948623	2.97049
LOC_Os07g42490	0.22636	5.55589	1012.66		LOC_Os07g42490	-0.6452	0.744753	3.00546
LOC_Os08g25734	23.7285	23.5646	1047.48		LOC_Os08g25734	1.37527	1.37226	3.02015
LOC_Os10g39420	1.96807	12.4305	1235.53		LOC_Os10g39420	0.29404	1.09449	3.09185
LOC_Os02g32660	14.5615	20.7808	1295.35		LOC_Os02g32660	1.16321	1.31766	3.11239
LOC_Os02g12310	1.28386	0.545275	1307.31		LOC_Os02g12310	0.108518	-0.263384	3.11638
LOC_Os05g02060	2.11852	20.291	1617.98		LOC_Os05g02060	0.326033	1.3073	3.20897
LOC_Os05g33570	12.1366	14.2058	1845.47		LOC_Os05g33570	1.0841	1.15247	3.26611
LOC_Os03g03810	2.04571	319.898	2177.92		LOC_Os03g03810	0.310844	2.50501	3.33804
LOC_Os10g26060	3.18534	4.66887	9303.48		LOC_Os10g26060	0.503156	0.669211	3.96865
LOC_Os01g55690	0.464935	1.56745	14179.4		LOC_Os01g55690	-0.332608	0.195193	4.15166
