# Supplementary material for: Chalkiness and premature controlled by energy homeostasis in OsNAC02 Ko-mutant during vegetative endosperm development
Source: BMC Plant Biol. 2024 Mar 18;24:196. doi: 10.1186/s12870-024-04845-8 (PMC10946104; doi:10.1186/s12870-024-04845-8)
Supplement: Supplementary file 1 — Additional file 1: Figure S1. The mutant tags of target sites and mutants detection by PCR sequencing. Figure S2. The yield characters of T2 N2 /N3 mut (95 DAG) in field (95 DAG in 2021, 125 DAG in 2020). Figure S3. The homologous clusters of OsNAC family genes by phylogenetic analysis. Figure S4. The homologous analysis of NAC in plant. The Gene ID are according to the database RAP (rapdb.dna.affrc.go.jp), and (OsNAC02, Os02g0594800), (OsNAC06, Os06g0267500) in NCBI of homologous analysis. Figure S5. The ABRE/ G-box motif locations on the promoter regions of OsNAC02 regulated genes. Figure S6. The chalky phenotype of N2/N3 mut seeds (T2) in 2021. Figure S7. The histological analysis during endosperm development. Figure S8. The PCA clusters based on RNA-seq analysis. Figure S9. The heatmap diagram of DEGs in N2/N3 versus WT. Figure S10. The genes of 39 ECs in Sucrose and Starch metabolic pathway in Mapman of N2 vs WT seeds (3DAP) are verified by qRT-PCR. Figure S11. The antagonism between energy storage and development requirement under stress in Ko-Osnac02 mutant. [file 12870_2024_4845_MOESM1_ESM.zip › supplemantary data S1-S12/Supplementary S3 Table.xlsx]

## Sheet: N3 the arragment in up order 
S3 Table. The data of WTVSN3_1VSN3_3_Gene_differential_expression notation
raw data					lg
gene_name	FPKM.N3_1	FPKM.N3_3	FPKM.WT		gene_name	1 FPKM.N3_1	1FPKM.N3_3	1FPKM.WT
LOC_Os03g06180	0.32636	18.5759	0.491102		LOC_Os03g06180	-0.486303	1.26895	-0.308828
LOC_Os09g26380	0.1157	25.0058	0.54581		LOC_Os09g26380	-0.936667	1.39804	-0.262959
LOC_Os07g47120	0.029259	11.6544	0.558823		LOC_Os07g47120	-1.53374	1.06649	-0.252726
LOC_Os03g07180	0.276346	31.9866	0.770721		LOC_Os03g07180	-0.558547	1.50497	-0.113103
LOC_Os04g42590	0.271687	21.0208	0.893993		LOC_Os04g42590	-0.565931	1.32265	-0.0486659
LOC_Os09g20400	0.029884	12.2562	1.04302		LOC_Os09g20400	-1.52456	1.08836	0.0182914
LOC_Os01g50700	4.83226	51.718	1.09469		LOC_Os01g50700	0.68415	1.71364	0.0392927
LOC_Os09g21919	0.136713	21.3247	1.35018		LOC_Os09g21919	-0.86419	1.32888	0.130391
LOC_Os04g49980	0.444103	147.75	1.42321		LOC_Os04g49980	-0.352516	2.16953	0.153269
LOC_Os03g31750	0.15683	51.5851	1.44838		LOC_Os03g31750	-0.804572	1.71252	0.160882
LOC_Os09g32540	1.16236	30.9892	1.62667		LOC_Os09g32540	0.0653399	1.49121	0.2113
LOC_Os05g39690	3.12394	65.0948	1.63899		LOC_Os05g39690	0.494703	1.81355	0.214577
LOC_Os04g40510	0.8922	30.9513	1.69076		LOC_Os04g40510	-0.0495377	1.49068	0.228083
LOC_Os03g16860	58.9014	2.12139	1.88502		LOC_Os03g16860	1.77013	0.32662	0.275317
LOC_Os03g51350	0.372959	38.4236	2.25347		LOC_Os03g51350	-0.428339	1.5846	0.352852
LOC_Os11g26790	0.18714	161.773	2.29419		LOC_Os11g26790	-0.727833	2.20891	0.360629
LOC_Os05g31020	0.761368	29.2101	2.36177		LOC_Os05g31020	-0.118405	1.46553	0.373238
LOC_Os01g63810	0.333184	39.9525	2.55584		LOC_Os01g63810	-0.477316	1.60154	0.407533
LOC_Os02g32860	3.3895	65.9534	2.61194		LOC_Os02g32860	0.530135	1.81924	0.416964
LOC_Os01g26320	52.9827	0.10613	2.91176		LOC_Os01g26320	1.72413	-0.974162	0.464155
LOC_Os01g46220	65.3245	0.022581	2.95496		LOC_Os01g46220	1.81508	-1.64626	0.470551
LOC_Os06g42020	79.2733	0.94332	2.98696		LOC_Os06g42020	1.89913	-0.025341	0.47523
LOC_Os08g04710	33.7325	0	3.05426		LOC_Os08g04710	1.52805	1	0.484906
LOC_Os01g50910	2.87452	123.631	3.24541		LOC_Os01g50910	0.458565	2.09213	0.51127
LOC_Os12g27830	0.903431	100.959	3.63846		LOC_Os12g27830	-0.044105	2.00415	0.560917
LOC_Os01g12020	57.1368	0.094621	3.70273		LOC_Os01g12020	1.75692	-1.02401	0.568523
LOC_Os05g26620	0.305061	66.8318	4.00072		LOC_Os05g26620	-0.515613	1.82498	0.602138
LOC_Os05g26377	2.77005	1685.88	4.61931		LOC_Os05g26377	0.442488	3.22683	0.664577
LOC_Os05g46480	3.26836	152.612	4.65521		LOC_Os05g46480	0.514329	2.18359	0.66794
LOC_Os01g62190	0.12183	36.1283	4.68649		LOC_Os01g62190	-0.914246	1.55785	0.670847
LOC_Os11g18140	38.1041	0.147805	4.81231		LOC_Os11g18140	1.58097	-0.830311	0.682354
LOC_Os07g24000	0.47084	80.3021	4.82468		LOC_Os07g24000	-0.327127	1.90473	0.683468
LOC_Os03g20680	1.81941	89.2783	5.12406		LOC_Os03g20680	0.259932	1.95075	0.709615
LOC_Os02g15250	0.902608	82.9047	5.176		LOC_Os02g15250	-0.0445008	1.91858	0.713994
LOC_Os12g23980	81.5639	0.017769	5.25947		LOC_Os12g23980	1.9115	-1.75034	0.720942
LOC_Os12g32040	54.8354	0	6.10029		LOC_Os12g32040	1.73906	1	0.78535
LOC_Os11g11530	51.9617	0	6.42318		LOC_Os11g11530	1.71568	1	0.80775
LOC_Os01g57890	62.6046	1.59345	6.63996		LOC_Os01g57890	1.79661	0.202339	0.822166
LOC_Os07g25690	0.044815	41.6679	7.08116		LOC_Os07g25690	-1.34858	1.6198	0.850104
LOC_Os01g02120	0.356735	169.13	7.22067		LOC_Os01g02120	-0.447654	2.22822	0.858578
LOC_Os12g12230	99.1292	0.05124	7.71614		LOC_Os12g12230	1.9962	-1.29039	0.8874
LOC_Os04g09390	0.101743	1052.24	7.74421		LOC_Os04g09390	-0.992495	3.02211	0.888977
LOC_Os05g04870	2.07208	203.148	7.76631		LOC_Os05g04870	0.316407	2.30781	0.890215
LOC_Os04g52750	0.904896	113.708	8.19748		LOC_Os04g52750	-0.0434013	2.05579	0.91368
LOC_Os08g23870	2.83094	252.461	8.2428		LOC_Os08g23870	0.451931	2.40219	0.916075
LOC_Os12g38150	2.36014	86.3113	9.07187		LOC_Os12g38150	0.372937	1.93607	0.957697
LOC_Os04g09570	0.73494	0	9.84249		LOC_Os04g09570	-0.133748	1	0.993105
LOC_Os03g62590	0.193993	48.5801	10.7969		LOC_Os03g62590	-0.712214	1.68646	1.0333
LOC_Os04g12639	53.257	0.782821	10.8837		LOC_Os04g12639	1.72638	-0.106338	1.03678
LOC_Os08g40350	44.7077	0.64649	11.9302		LOC_Os08g40350	1.65038	-0.189438	1.07665
LOC_Os06g06510	88.2174	1.66437	12.685		LOC_Os06g06510	1.94555	0.221251	1.10329
LOC_Os11g24070	0.784866	153.828	12.9109		LOC_Os11g24070	-0.105204	2.18704	1.11096
LOC_Os09g15520	0.712056	105.098	15.1719		LOC_Os09g15520	-0.147486	2.02159	1.18104
LOC_Os10g39610	0.605885	597.343	15.5039		LOC_Os10g39610	-0.21761	2.77622	1.19044
LOC_Os08g04290	88.0844	1.87576	15.7258		LOC_Os08g04290	1.9449	0.273178	1.19661
LOC_Os04g06590	0.92055	63.5513	15.7789		LOC_Os04g06590	-0.0359526	1.80312	1.19808
LOC_Os07g26900	61.3495	0.574275	16.2461		LOC_Os07g26900	1.78781	-0.24088	1.21075
LOC_Os08g42890	107.914	0	16.4859		LOC_Os08g42890	2.03308	1	1.21711
LOC_Os05g26750	1.35266	229.674	17.1047		LOC_Os05g26750	0.131188	2.36111	1.23311
LOC_Os07g29760	2.77296	144.447	17.4471		LOC_Os07g29760	0.442943	2.15971	1.24172
LOC_Os05g28210	1.64972	327.261	17.5171		LOC_Os05g28210	0.21741	2.51489	1.24346
LOC_Os01g13360	0.467598	166.457	18.1812		LOC_Os01g13360	-0.330128	2.2213	1.25962
LOC_Os04g43170	5.45139	248.618	18.9352		LOC_Os04g43170	0.736507	2.39553	1.27727
LOC_Os06g04940	1.54385	99.091	20.2369		LOC_Os06g04940	0.188605	1.99603	1.30614
LOC_Os05g48560	69.7368	0.696958	20.8291		LOC_Os05g48560	1.84346	-0.156793	1.31867
LOC_Os08g17160	159.849	1.80684	22.0061		LOC_Os08g17160	2.20371	0.256919	1.34254
LOC_Os01g03360	3.8028	800.147	23.1259		LOC_Os01g03360	0.580103	2.90317	1.3641
LOC_Os05g26720	2.95487	221.971	32.6039		LOC_Os05g26720	0.470539	2.3463	1.51327
LOC_Os05g26770	3.16552	456.778	32.7537		LOC_Os05g26770	0.500445	2.6597	1.51526
LOC_Os11g02389	9.29437	412.689	36.8814		LOC_Os11g02389	0.96822	2.61562	1.56681
LOC_Os01g67310	4.31004	278.488	38.112		LOC_Os01g67310	0.634482	2.44481	1.58106
LOC_Os01g64640	202.741	2.90793	38.3136		LOC_Os01g64640	2.30694	0.463583	1.58335
LOC_Os02g54960	274.952	0.517303	49.6872		LOC_Os02g54960	2.43926	-0.286255	1.69624
LOC_Os06g06520	1.72894	239.312	49.7779		LOC_Os06g06520	0.237781	2.37896	1.69704
LOC_Os01g52900	1.08435	78.3153	50.8702		LOC_Os01g52900	0.0351683	1.89385	1.70646
LOC_Os04g49720	277.598	0.265579	51.1646		LOC_Os04g49720	2.44342	-0.575806	1.70897
LOC_Os07g33860	56.271	0	54.4837		LOC_Os07g33860	1.75028	1	1.73627
LOC_Os06g07220	7.79981	375.767	56.6371		LOC_Os06g07220	0.892084	2.57492	1.7531
LOC_Os08g03410	0.232246	5991.13	57.9441		LOC_Os08g03410	-0.634052	3.77751	1.76301
LOC_Os04g36750	0.587111	2.37439	58.5461		LOC_Os04g36750	-0.23128	0.375552	1.7675
LOC_Os03g43820	473.262	2.79372	67.6066		LOC_Os03g43820	2.6751	0.446182	1.82999
LOC_Os07g11310	0.508713	1303.25	86.3994		LOC_Os07g11310	-0.293527	3.11503	1.93651
LOC_Os03g10110	21.2561	926.347	86.772		LOC_Os03g10110	1.32748	2.96677	1.93838
LOC_Os05g26480	13.9339	1278.84	101.474		LOC_Os05g26480	1.14407	3.10682	2.00636
LOC_Os01g58660	388.253	0.289552	112.753		LOC_Os01g58660	2.58911	-0.538273	2.05213
LOC_Os05g26490	13.7744	1429.73	118.929		LOC_Os05g26490	1.13907	3.15525	2.07529
LOC_Os05g35690	2.17136	1125.91	119.045		LOC_Os05g35690	0.336732	3.0515	2.07571
LOC_Os05g26460	14.2547	1595.69	124.491		LOC_Os05g26460	1.15396	3.20295	2.09514
LOC_Os03g57960	14.368	3921.84	130.368		LOC_Os03g57960	1.1574	3.59349	2.11517
LOC_Os05g26368	24.498	1366.2	187.384		LOC_Os05g26368	1.38913	3.13551	2.27273
LOC_Os07g11360	26.6123	2196.24	202.107		LOC_Os07g11360	1.42508	3.34168	2.30558
LOC_Os03g25350	1121.07	12.2589	204.33		LOC_Os03g25350	3.04963	1.08845	2.31033
LOC_Os05g26350	24.6056	2092.64	237.74		LOC_Os05g26350	1.39103	3.32069	2.3761
LOC_Os11g37270	2.62563	7184.22	271.916		LOC_Os11g37270	0.419234	3.85638	2.43444
LOC_Os03g46100	68.3323	8089.24	286.849		LOC_Os03g46100	1.83463	3.90791	2.45765
LOC_Os07g10570	0.917002	10007.8	904.459		LOC_Os07g10570	-0.0376297	4.00034	2.95639
LOC_Os07g11330	125.159	7506.76	1725.22		LOC_Os07g11330	2.09746	3.87545	3.23684
LOC_Os07g11920	36.6031	3983.22	2021.45		LOC_Os07g11920	1.56352	3.60023	3.30566
LOC_Os07g10580	138.759	19731.6	4995.44		LOC_Os07g10580	2.14226	4.29516	3.69857
