# Supplementary material for: Chalkiness and premature controlled by energy homeostasis in OsNAC02 Ko-mutant during vegetative endosperm development
Source: BMC Plant Biol. 2024 Mar 18;24:196. doi: 10.1186/s12870-024-04845-8 (PMC10946104; doi:10.1186/s12870-024-04845-8)
Supplement: Supplementary file 1 — Additional file 1: Figure S1. The mutant tags of target sites and mutants detection by PCR sequencing. Figure S2. The yield characters of T2 N2 /N3 mut (95 DAG) in field (95 DAG in 2021, 125 DAG in 2020). Figure S3. The homologous clusters of OsNAC family genes by phylogenetic analysis. Figure S4. The homologous analysis of NAC in plant. The Gene ID are according to the database RAP (rapdb.dna.affrc.go.jp), and (OsNAC02, Os02g0594800), (OsNAC06, Os06g0267500) in NCBI of homologous analysis. Figure S5. The ABRE/ G-box motif locations on the promoter regions of OsNAC02 regulated genes. Figure S6. The chalky phenotype of N2/N3 mut seeds (T2) in 2021. Figure S7. The histological analysis during endosperm development. Figure S8. The PCA clusters based on RNA-seq analysis. Figure S9. The heatmap diagram of DEGs in N2/N3 versus WT. Figure S10. The genes of 39 ECs in Sucrose and Starch metabolic pathway in Mapman of N2 vs WT seeds (3DAP) are verified by qRT-PCR. Figure S11. The antagonism between energy storage and development requirement under stress in Ko-Osnac02 mutant. [file 12870_2024_4845_MOESM1_ESM.zip › supplemantary data S1-S12/Supplementary S7 Table.xlsx]

## Sheet: raw data
					S7 Table. The data of the WTVSN2_XVSN3_Y DEGs in Volcano diagram
gene_id	gene_name	transcript_id	GO	KEGG	gene_name	log2(FC)	log10(P)
LOC_Os02g14600.MSUv7.0	LOC_Os02g14600	LOC_Os02g14600.1.MSUv7.0	GO:0042735(protein body);GO:0045735(nutrient reservoir activity);GO:0051259(protein complex oligomerization)	NA	LOC_Os02g15178	-0.421552	#NUM!
LOC_Os12g16890.MSUv7.0	LOC_Os12g16890	LOC_Os12g16890.1.MSUv7.0	NA	NA	LOC_Os07g32570	0.566623	#NUM!
LOC_Os02g15178.MSUv7.0	LOC_Os02g15178	LOC_Os02g15178.1.MSUv7.0	GO:0000326(protein storage vacuole);GO:0005634(nucleus);GO:0009737(response to abscisic acid);GO:0010431(seed maturation);GO:0045735(nutrient reservoir activity);GO:0071215(cellular response to abscisic acid stimulus)	00630(Glyoxylate and dicarboxylate metabolism)	LOC_Os02g15150	-0.492351	#NUM!
LOC_Os05g41970.MSUv7.0	LOC_Os05g41970	LOC_Os05g41970.1.MSUv7.0	NA	NA	LOC_Os02g15169	-0.431591	#NUM!
LOC_Os10g28120.MSUv7.0	LOC_Os10g28120	LOC_Os10g28120.1.MSUv7.0	GO:0004568(chitinase activity);GO:0005576(extracellular region);GO:0006032(chitin catabolic process);GO:0008061(chitin binding)	NA	LOC_Os02g16820	-0.765415	#NUM!
LOC_Os06g31070.MSUv7.0	LOC_Os06g31070	LOC_Os06g31070.1.MSUv7.0	NA	NA	LOC_Os08g06110	-0.560522	#NUM!
LOC_Os02g15150.MSUv7.0	LOC_Os02g15150	LOC_Os02g15150.1.MSUv7.0;LOC_Os02g15150.2.MSUv7.0	GO:0000326(protein storage vacuole);GO:0005634(nucleus);GO:0009737(response to abscisic acid);GO:0010431(seed maturation);GO:0045735(nutrient reservoir activity);GO:0071215(cellular response to abscisic acid stimulus);GO:0071215(cellular response to abscisic acid stimulus)	00630(Glyoxylate and dicarboxylate metabolism);00630(Glyoxylate and dicarboxylate metabolism)	LOC_Os03g31360	-0.61825	#NUM!
LOC_Os03g52390.MSUv7.0	LOC_Os03g52390	LOC_Os03g52390.1.MSUv7.0	NA	NA	LOC_Os06g51260	4.34526	#NUM!
LOC_Os02g15169.MSUv7.0	LOC_Os02g15169	LOC_Os02g15169.1.MSUv7.0	GO:0000326(protein storage vacuole);GO:0005634(nucleus);GO:0009737(response to abscisic acid);GO:0010431(seed maturation);GO:0045735(nutrient reservoir activity);GO:0071215(cellular response to abscisic acid stimulus)	00630(Glyoxylate and dicarboxylate metabolism)	LOC_Os10g35070	-0.673051	#NUM!
LOC_Os02g16820.MSUv7.0	LOC_Os02g16820	LOC_Os02g16820.1.MSUv7.0	GO:0000326(protein storage vacuole);GO:0005634(nucleus);GO:0009737(response to abscisic acid);GO:0010431(seed maturation);GO:0045735(nutrient reservoir activity);GO:0071215(cellular response to abscisic acid stimulus)	00630(Glyoxylate and dicarboxylate metabolism)	LOC_Os01g56780	-0.10617	#NUM!
LOC_Os03g31360.MSUv7.0	LOC_Os03g31360	LOC_Os03g31360.1.MSUv7.0	GO:0042735(protein body);GO:0045735(nutrient reservoir activity);GO:0051259(protein complex oligomerization)	00630(Glyoxylate and dicarboxylate metabolism)	LOC_Os03g03910	-0.244866	#NUM!
LOC_Os03g02470.MSUv7.0	LOC_Os03g02470	LOC_Os03g02470.1.MSUv7.0;LOC_Os03g02470.2.MSUv7.0;LOC_Os03g02470.3.MSUv7.0	NA	NA	LOC_Os05g30350	-0.540603	#NUM!
LOC_Os04g27670.MSUv7.0	LOC_Os04g27670	LOC_Os04g27670.1.MSUv7.0	GO:0010334(sesquiterpene synthase activity);GO:0045338(farnesyl diphosphate metabolic process);GO:0051762(sesquiterpene biosynthetic process)	00909(Sesquiterpenoid and triterpenoid biosynthesis)	LOC_Os02g16830	-0.742063	#NUM!
LOC_Os11g33000.MSUv7.0	LOC_Os11g33000	LOC_Os11g33000.1.MSUv7.0	NA	NA	LOC_Os03g04770	-0.0729165	#NUM!
LOC_Os03g46060.MSUv7.0	LOC_Os03g46060	LOC_Os03g46060.1.MSUv7.0	GO:0004674(protein serine/threonine kinase activity);GO:0005886(plasma membrane);GO:0006468(protein phosphorylation)	NA	LOC_Os02g26210	0.479269	#NUM!
LOC_Os04g16722.MSUv7.0	LOC_Os04g16722	LOC_Os04g16722.1.MSUv7.0	GO:0009536(plastid)	00230(Purine metabolism);00240(Pyrimidine metabolism);03020(RNA polymerase)	LOC_Os12g08810	0.893966	302.398
LOC_Os01g55690.MSUv7.0	LOC_Os01g55690	LOC_Os01g55690.1.MSUv7.0	GO:0000326(protein storage vacuole);GO:0005634(nucleus);GO:0009737(response to abscisic acid);GO:0010431(seed maturation);GO:0045735(nutrient reservoir activity);GO:0071215(cellular response to abscisic acid stimulus)	NA	LOC_Os01g62810	1.71209	299.222
LOC_Os01g03390.MSUv7.0	LOC_Os01g03390	LOC_Os01g03390.1.MSUv7.0	NA	NA	LOC_Os02g08150	1.12945	299.046
LOC_Os02g16830.MSUv7.0	LOC_Os02g16830	LOC_Os02g16830.1.MSUv7.0	GO:0000326(protein storage vacuole);GO:0005634(nucleus);GO:0009737(response to abscisic acid);GO:0010431(seed maturation);GO:0045735(nutrient reservoir activity);GO:0071215(cellular response to abscisic acid stimulus)	00630(Glyoxylate and dicarboxylate metabolism)	LOC_Os04g09430	2.72688	296
LOC_Os05g11320.MSUv7.0	LOC_Os05g11320	LOC_Os05g11320.1.MSUv7.0	GO:0005507(copper ion binding);GO:0005576(extracellular region);GO:0005623(cell);GO:0006878(cellular copper ion homeostasis);GO:0008270(zinc ion binding)	NA	LOC_Os12g07210	0.32641	289.659
LOC_Os07g11510.MSUv7.0	LOC_Os07g11510	LOC_Os07g11510.1.MSUv7.0	GO:0004867(serine-type endopeptidase inhibitor activity)	NA	LOC_Os06g04200	0.87916	289.37
LOC_Os02g25640.MSUv7.0	LOC_Os02g25640	LOC_Os02g25640.1.MSUv7.0;LOC_Os02g25640.2.MSUv7.0	GO:0000326(protein storage vacuole);GO:0005634(nucleus);GO:0009737(response to abscisic acid);GO:0010431(seed maturation);GO:0045735(nutrient reservoir activity);GO:0071215(cellular response to abscisic acid stimulus);GO:0005783(endoplasmic reticulum);GO:0005783(endoplasmic reticulum)	NA	LOC_Os11g13980	-4.31271	283.365
LOC_Os05g15770.MSUv7.0	LOC_Os05g15770	LOC_Os05g15770.1.MSUv7.0	GO:0004568(chitinase activity);GO:0005576(extracellular region);GO:0006032(chitin catabolic process);GO:0008061(chitin binding)	00520(Amino sugar and nucleotide sugar metabolism)	LOC_Os02g15070	-1.16477	282.178
LOC_Os07g42490.MSUv7.0	LOC_Os07g42490	LOC_Os07g42490.1.MSUv7.0;LOC_Os07g42490.2.MSUv7.0	GO:0010037(response to carbon dioxide);GO:0010037(response to carbon dioxide)	00500(Starch and sucrose metabolism);00500(Starch and sucrose metabolism)	LOC_Os09g29210	0.99572	277.938
LOC_Os07g10580.MSUv7.0	LOC_Os07g10580	LOC_Os07g10580.1.MSUv7.0	NA	NA	LOC_Os10g41780	0.326748	277.759
LOC_Os02g10800.MSUv7.0	LOC_Os02g10800	LOC_Os02g10800.3.MSUv7.0;LOC_Os02g10800.2.MSUv7.0;LOC_Os02g10800.1.MSUv7.0	GO:0003735(structural constituent of ribosome);GO:0006412(translation);GO:0006412(translation)	NA	LOC_Os01g29840	-0.408538	276.13
LOC_Os05g33130.MSUv7.0	LOC_Os05g33130	LOC_Os05g33130.1.MSUv7.0	GO:0004568(chitinase activity);GO:0050832(defense response to fungus)	00520(Amino sugar and nucleotide sugar metabolism);04016(MAPK signaling pathway - plant)	LOC_Os01g01470	-0.864641	274.851
LOC_Os07g01560.MSUv7.0	LOC_Os07g01560	LOC_Os07g01560.2.MSUv7.0;LOC_Os07g01560.1.MSUv7.0	GO:0005351(carbohydrate:proton symporter activity);GO:0005355(glucose transmembrane transporter activity);GO:0005887(integral component of plasma membrane);GO:0046323(glucose import);GO:0046323(glucose import)	NA	LOC_Os04g44924	-0.422833	273.834
LOC_Os12g24020.MSUv7.0	LOC_Os12g24020	LOC_Os12g24020.2.MSUv7.0;LOC_Os12g24020.1.MSUv7.0;LOC_Os12g24020.3.MSUv7.0	GO:0003674(molecular_function);GO:0007568(aging);GO:0009507(chloroplast);GO:0009507(chloroplast)	NA	LOC_Os04g59440	0.988676	268.458
LOC_Os05g05060.MSUv7.0	LOC_Os05g05060	LOC_Os05g05060.1.MSUv7.0	NA	NA	LOC_Os09g36200	-1.1619	266.686
LOC_Os07g42390.MSUv7.0	LOC_Os07g42390	LOC_Os07g42390.2.MSUv7.0;LOC_Os07g42390.1.MSUv7.0	NA	NA	LOC_Os06g49970	-1.30323	261.309
LOC_Os11g25780.MSUv7.0	LOC_Os11g25780	LOC_Os11g25780.1.MSUv7.0	GO:0003674(molecular_function);GO:0005634(nucleus);GO:0008150(biological_process)	NA	LOC_Os03g20700	-0.106484	260.403
LOC_Os07g11380.MSUv7.0	LOC_Os07g11380	LOC_Os07g11380.1.MSUv7.0;LOC_Os07g11380.2.MSUv7.0	GO:0004867(serine-type endopeptidase inhibitor activity);GO:0004867(serine-type endopeptidase inhibitor activity)	NA	LOC_Os04g41340	0.679027	256.749
LOC_Os10g26060.MSUv7.0	LOC_Os10g26060	LOC_Os10g26060.1.MSUv7.0	GO:0042735(protein body);GO:0045735(nutrient reservoir activity);GO:0051259(protein complex oligomerization)	NA	LOC_Os02g42810	-0.0448631	255.55
LOC_Os12g38270.MSUv7.0	LOC_Os12g38270	LOC_Os12g38270.1.MSUv7.0;LOC_Os12g38270.2.MSUv7.0	NA	NA	LOC_Os06g44450	0.280457	253.351
LOC_Os01g38110.MSUv7.0	LOC_Os01g38110	LOC_Os01g38110.1.MSUv7.0	GO:0016020(membrane);GO:0016709(oxidoreductase activity, acting on paired donors, with incorporation or reduction of molecular oxygen, NAD(P)H as one donor, and incorporation of one atom of oxygen);GO:0044550(secondary metabolite biosynthetic process)	00904(Diterpenoid biosynthesis)	LOC_Os10g32810	1.10381	252.163
LOC_Os08g01150.MSUv7.0	LOC_Os08g01150	LOC_Os08g01150.1.MSUv7.0	GO:0006664(glycolipid metabolic process);GO:0012505(endomembrane system);GO:0046527(glucosyltransferase activity)	00514(Other types of O-glycan biosynthesis)	LOC_Os11g02610	0.333408	251.794
LOC_Os05g06480.MSUv7.0	LOC_Os05g06480	LOC_Os05g06480.1.MSUv7.0	GO:0000325(plant-type vacuole);GO:0004427(inorganic diphosphatase activity);GO:0005739(mitochondrion);GO:0005773(vacuole);GO:0005774(vacuolar membrane);GO:0005794(Golgi apparatus);GO:0005829(cytosol);GO:0005886(plasma membrane);GO:0009414(response to water deprivation);GO:0009507(chloroplast);GO:0009651(response to salt stress);GO:0009678(hydrogen-translocating pyrophosphatase activity);GO:000970…	00190(Oxidative phosphorylation)	LOC_Os06g48180	-1.49055	248.402
LOC_Os06g05440.MSUv7.0	LOC_Os06g05440	LOC_Os06g05440.1.MSUv7.0	NA	NA	LOC_Os12g43130	-0.397827	248.021
LOC_Os12g29950.MSUv7.0	LOC_Os12g29950	LOC_Os12g29950.1.MSUv7.0;LOC_Os12g29950.2.MSUv7.0	GO:0005886(plasma membrane);GO:0016021(integral component of membrane);GO:0016021(integral component of membrane)	NA	LOC_Os02g51080	-0.340179	245.676
LOC_Os09g21180.MSUv7.0	LOC_Os09g21180	LOC_Os09g21180.1.MSUv7.0	GO:0003700(DNA binding transcription factor activity);GO:0005634(nucleus);GO:0006351(transcription, DNA-templated);GO:0006355(regulation of transcription, DNA-templated);GO:0009737(response to abscisic acid);GO:0009738(abscisic acid-activated signaling pathway);GO:0009787(regulation of abscisic acid-activated signaling pathway);GO:0042803(protein homodimerization activity);GO:0043565(sequence-spe…	NA	LOC_Os11g07020	-0.116014	245.224
LOC_Os01g29840.MSUv7.0	LOC_Os01g29840	LOC_Os01g29840.1.MSUv7.0	GO:0003677(DNA binding);GO:0003700(DNA binding transcription factor activity);GO:0005634(nucleus);GO:0005737(cytoplasm);GO:0006351(transcription, DNA-templated);GO:0006355(regulation of transcription, DNA-templated);GO:0007275(multicellular organism development)	03013(RNA transport);03015(mRNA surveillance pathway);03018(RNA degradation)	LOC_Os04g38600	0.0194309	243.165
LOC_Os06g12450.MSUv7.0	LOC_Os06g12450	LOC_Os06g12450.1.MSUv7.0	GO:0004373(glycogen (starch) synthase activity);GO:0009011(starch synthase activity);GO:0009501(amyloplast);GO:0009507(chloroplast);GO:0010021(amylopectin biosynthetic process);GO:0016757(transferase activity, transferring glycosyl groups);GO:0019252(starch biosynthetic process);GO:0033201(alpha-1,4-glucan synthase activity)	00500(Starch and sucrose metabolism)	LOC_Os02g36570	-0.207386	242.448
LOC_Os04g25440.MSUv7.0	LOC_Os04g25440	LOC_Os04g25440.1.MSUv7.0	GO:0009813(flavonoid biosynthetic process);GO:0043231(intracellular membrane-bounded organelle);GO:0052696(flavonoid glucuronidation);GO:0080043(quercetin 3-O-glucosyltransferase activity);GO:0080044(quercetin 7-O-glucosyltransferase activity)	NA	LOC_Os07g48020	-1.6909	241.337
LOC_Os08g39300.MSUv7.0	LOC_Os08g39300	LOC_Os08g39300.1.MSUv7.0;LOC_Os08g39300.4.MSUv7.0;LOC_Os08g39300.3.MSUv7.0	GO:0004760(serine-pyruvate transaminase activity);GO:0005777(peroxisome);GO:0005886(plasma membrane);GO:0008453(alanine-glyoxylate transaminase activity);GO:0009507(chloroplast);GO:0009570(chloroplast stroma);GO:0009853(photorespiration);GO:0016020(membrane);GO:0019265(glycine biosynthetic process, by transamination of glyoxylate);GO:0048046(apoplast);GO:0050281(serine-glyoxylate transaminase act…	00630(Glyoxylate and dicarboxylate metabolism);00250(Alanine, aspartate and glutamate metabolism);00260(Glycine, serine and threonine metabolism);04146(Peroxisome);04146(Peroxisome)	LOC_Os10g11310	-0.00483981	239.458
LOC_Os07g11330.MSUv7.0	LOC_Os07g11330	LOC_Os07g11330.1.MSUv7.0	GO:0004867(serine-type endopeptidase inhibitor activity)	NA	LOC_Os01g64960	0.00966275	239.085
LOC_Os01g68290.MSUv7.0	LOC_Os01g68290	LOC_Os01g68290.1.MSUv7.0	NA	NA	LOC_Os07g05480	-0.17868	239.002
LOC_Os04g09604.MSUv7.0	LOC_Os04g09604	LOC_Os04g09604.1.MSUv7.0	GO:0005829(cytosol);GO:0008171(O-methyltransferase activity);GO:0008757(S-adenosylmethionine-dependent methyltransferase activity);GO:0019438(aromatic compound biosynthetic process)	NA	LOC_Os05g30250	0.993286	238.307
LOC_Os05g34510.MSUv7.0	LOC_Os05g34510	LOC_Os05g34510.1.MSUv7.0	NA	NA	LOC_Os05g38270	3.50713	237.786
LOC_Os03g61160.MSUv7.0	LOC_Os03g61160	LOC_Os03g61160.3.MSUv7.0;LOC_Os03g61160.1.MSUv7.0;LOC_Os03g61160.2.MSUv7.0;LOC_Os03g61160.5.MSUv7.0;LOC_Os03g61160.4.MSUv7.0	NA	NA	LOC_Os04g44950	-1.004	237.771
LOC_Os09g26620.MSUv7.0	LOC_Os09g26620	LOC_Os09g26620.1.MSUv7.0;LOC_Os09g26620.3.MSUv7.0;LOC_Os09g26620.4.MSUv7.0;LOC_Os09g26620.5.MSUv7.0;LOC_Os09g26620.2.MSUv7.0	GO:0003674(molecular_function);GO:0005634(nucleus);GO:0005634(nucleus)	NA	LOC_Os12g19470	0.00176998	235.465
LOC_Os07g11920.MSUv7.0	LOC_Os07g11920	LOC_Os07g11920.1.MSUv7.0	NA	NA	LOC_Os03g25150	-1.08048	232.138
LOC_Os12g08130.MSUv7.0	LOC_Os12g08130	LOC_Os12g08130.1.MSUv7.0	GO:0003333(amino acid transmembrane transport);GO:0005886(plasma membrane);GO:0015171(amino acid transmembrane transporter activity)	NA	LOC_Os12g02530	0.623788	230.776
LOC_Os07g39350.MSUv7.0	LOC_Os07g39350	LOC_Os07g39350.1.MSUv7.0	GO:0005351(carbohydrate:proton symporter activity);GO:0005355(glucose transmembrane transporter activity);GO:0005887(integral component of plasma membrane);GO:0046323(glucose import)	NA	LOC_Os08g07720	-0.647585	229.956
LOC_Os07g11650.MSUv7.0	LOC_Os07g11650	LOC_Os07g11650.1.MSUv7.0	GO:0004867(serine-type endopeptidase inhibitor activity);GO:0005622(intracellular);GO:0006952(defense response)	NA	LOC_Os09g25890	0.255014	229.093
LOC_Os02g15090.MSUv7.0	LOC_Os02g15090	LOC_Os02g15090.1.MSUv7.0	GO:0000326(protein storage vacuole);GO:0005634(nucleus);GO:0009737(response to abscisic acid);GO:0010431(seed maturation);GO:0045735(nutrient reservoir activity);GO:0071215(cellular response to abscisic acid stimulus)	NA	LOC_Os01g64660	1.07846	228.746
LOC_Os01g01470.MSUv7.0	LOC_Os01g01470	LOC_Os01g01470.1.MSUv7.0	GO:0003677(DNA binding);GO:0003700(DNA binding transcription factor activity);GO:0005634(nucleus);GO:0005737(cytoplasm);GO:0006351(transcription, DNA-templated);GO:0006355(regulation of transcription, DNA-templated);GO:0007275(multicellular organism development)	03013(RNA transport);03015(mRNA surveillance pathway);03018(RNA degradation)	LOC_Os04g42020	0.274615	228.702
LOC_Os08g43550.MSUv7.0	LOC_Os08g43550	LOC_Os08g43550.1.MSUv7.0	GO:0000981(RNA polymerase II transcription factor activity, sequence-specific DNA binding);GO:0001135(transcription factor activity, RNA polymerase II transcription factor recruiting);GO:0003677(DNA binding);GO:0003700(DNA binding transcription factor activity);GO:0005515(protein binding);GO:0005634(nucleus);GO:0006351(transcription, DNA-templated);GO:0006357(regulation of transcription by RNA po…	NA	LOC_Os06g44300	2.24039	228.334
LOC_Os09g17560.MSUv7.0	LOC_Os09g17560	LOC_Os09g17560.1.MSUv7.0	GO:0008171(O-methyltransferase activity);GO:0008757(S-adenosylmethionine-dependent methyltransferase activity);GO:0019438(aromatic compound biosynthetic process)	00380(Tryptophan metabolism)	LOC_Os11g42510	-1.52659	228.315
LOC_Os05g07810.MSUv7.0	LOC_Os05g07810	LOC_Os05g07810.1.MSUv7.0	GO:0005737(cytoplasm);GO:0005886(plasma membrane);GO:0006950(response to stress);GO:0009409(response to cold);GO:0016787(hydrolase activity)	NA	LOC_Os08g02630	-1.72713	227.983
LOC_Os09g17329.MSUv7.0	LOC_Os09g17329	LOC_Os09g17329.1.MSUv7.0;LOC_Os09g17329.2.MSUv7.0	GO:0007165(signal transduction);GO:0016020(membrane);GO:0016020(membrane)	NA	LOC_Os09g31482	1.49618	226.723
LOC_Os08g02630.MSUv7.0	LOC_Os08g02630	LOC_Os08g02630.1.MSUv7.0	GO:0009507(chloroplast);GO:0009523(photosystem II);GO:0009533(chloroplast stromal thylakoid);GO:0009535(chloroplast thylakoid membrane);GO:0010205(photoinhibition);GO:0015979(photosynthesis);GO:0016021(integral component of membrane);GO:0030095(chloroplast photosystem II);GO:0030145(manganese ion binding);GO:0045454(cell redox homeostasis)	00195(Photosynthesis)	LOC_Os06g24070	-0.531325	225.095
LOC_Os03g42600.MSUv7.0	LOC_Os03g42600	LOC_Os03g42600.1.MSUv7.0	NA	NA	LOC_Os03g56869	0.224575	224.922
LOC_Os07g10570.MSUv7.0	LOC_Os07g10570	LOC_Os07g10570.1.MSUv7.0	NA	NA	LOC_Os11g11920	#NUM!	224.874
LOC_Os02g36680.MSUv7.0	LOC_Os02g36680	LOC_Os02g36680.1.MSUv7.0	NA	NA	LOC_Os03g27230	-1.13282	223.907
LOC_Os06g04200.MSUv7.0	LOC_Os06g04200	LOC_Os06g04200.2.MSUv7.0;LOC_Os06g04200.3.MSUv7.0;LOC_Os06g04200.1.MSUv7.0;LOC_Os06g04200.4.MSUv7.0	GO:0004373(glycogen (starch) synthase activity);GO:0005982(starch metabolic process);GO:0009501(amyloplast);GO:0009501(amyloplast)	00500(Starch and sucrose metabolism);00500(Starch and sucrose metabolism)	LOC_Os12g23180	0.240417	223.886
LOC_Os02g36110.MSUv7.0	LOC_Os02g36110	LOC_Os02g36110.1.MSUv7.0	GO:0004497(monooxygenase activity);GO:0016020(membrane);GO:0016102(diterpenoid biosynthetic process);GO:0036202(ent-cassa-12,15-diene 11-hydroxylase activity);GO:0051502(diterpene phytoalexin biosynthetic process);GO:0055114(oxidation-reduction process)	00904(Diterpenoid biosynthesis)	LOC_Os06g33640	-1.19742	223.699
LOC_Os07g11410.MSUv7.0	LOC_Os07g11410	LOC_Os07g11410.1.MSUv7.0	GO:0004867(serine-type endopeptidase inhibitor activity)	NA	LOC_Os10g41550	0.014324	223.635
LOC_Os01g65830.MSUv7.0	LOC_Os01g65830	LOC_Os01g65830.1.MSUv7.0	GO:0006633(fatty acid biosynthetic process);GO:0009507(chloroplast);GO:0016020(membrane);GO:0045300(acyl-[acyl-carrier-protein] desaturase activity);GO:0046872(metal ion binding);GO:0055114(oxidation-reduction process);GO:0102786(stearoyl-[acp] desaturase activity)	00061(Fatty acid biosynthesis);01040(Biosynthesis of unsaturated fatty acids)	LOC_Os03g12890	0.714001	220.59
LOC_Os03g21790.MSUv7.0	LOC_Os03g21790	LOC_Os03g21790.1.MSUv7.0	GO:0005576(extracellular region);GO:0008150(biological_process);GO:0009506(plasmodesma);GO:0045735(nutrient reservoir activity)	NA	LOC_Os04g44150	-4.37524	220.242
LOC_Os03g25350.MSUv7.0	LOC_Os03g25350	LOC_Os03g25350.1.MSUv7.0	GO:0005576(extracellular region);GO:0006869(lipid transport);GO:0008289(lipid binding)	NA	LOC_Os03g11420	-1.14475	219.047
LOC_Os07g23660.MSUv7.0	LOC_Os07g23660	LOC_Os07g23660.1.MSUv7.0	NA	NA	LOC_Os05g49930	0.473932	219.011
LOC_Os06g44450.MSUv7.0	LOC_Os06g44450	LOC_Os06g44450.1.MSUv7.0	GO:0005634(nucleus);GO:0009416(response to light stimulus);GO:0009909(regulation of flower development)	04712(Circadian rhythm - plant)	LOC_Os03g12260	-0.90909	218.965
LOC_Os12g05540.MSUv7.0	LOC_Os12g05540	LOC_Os12g05540.1.MSUv7.0	GO:0003993(acid phosphatase activity);GO:0004722(protein serine/threonine phosphatase activity);GO:0005576(extracellular region);GO:0016311(dephosphorylation);GO:0046872(metal ion binding)	NA	LOC_Os09g12540	-0.117969	218.323
LOC_Os03g55230.MSUv7.0	LOC_Os03g55230	LOC_Os03g55230.1.MSUv7.0	GO:0016020(membrane);GO:0016709(oxidoreductase activity, acting on paired donors, with incorporation or reduction of molecular oxygen, NAD(P)H as one donor, and incorporation of one atom of oxygen);GO:0042343(indole glucosinolate metabolic process);GO:0044550(secondary metabolite biosynthetic process);GO:0098542(defense response to other organism)	NA	LOC_Os12g42280	-1.85646	217.95
LOC_Os11g47520.MSUv7.0	LOC_Os11g47520	LOC_Os11g47520.1.MSUv7.0	GO:0004568(chitinase activity);GO:0005576(extracellular region);GO:0006032(chitin catabolic process);GO:0008061(chitin binding)	00520(Amino sugar and nucleotide sugar metabolism)	LOC_Os06g06260	-2.45684	217.746
LOC_Os11g43520.MSUv7.0	LOC_Os11g43520	LOC_Os11g43520.1.MSUv7.0	GO:0005737(cytoplasm);GO:0009055(electron transfer activity);GO:0015035(protein disulfide oxidoreductase activity);GO:0045454(cell redox homeostasis)	NA	LOC_Os01g12020	3.40461	217.69
LOC_Os02g08150.MSUv7.0	LOC_Os02g08150	LOC_Os02g08150.1.MSUv7.0	GO:0005634(nucleus);GO:0009416(response to light stimulus);GO:0009909(regulation of flower development)	04712(Circadian rhythm - plant)	LOC_Os10g28360	-0.453521	217.376
LOC_Os03g45210.MSUv7.0	LOC_Os03g45210	LOC_Os03g45210.1.MSUv7.0	GO:0009061(anaerobic respiration);GO:0018171(peptidyl-cysteine oxidation);GO:0070483(detection of hypoxia)	00430(Taurine and hypotaurine metabolism)	LOC_Os09g25150	-0.222289	216.089
LOC_Os12g43380.MSUv7.0	LOC_Os12g43380	LOC_Os12g43380.1.MSUv7.0	GO:0004674(protein serine/threonine kinase activity);GO:0005886(plasma membrane);GO:0006468(protein phosphorylation)	NA	LOC_Os04g08828	-0.116134	214.482
LOC_Os07g46852.MSUv7.0	LOC_Os07g46852	LOC_Os07g46852.4.MSUv7.0;LOC_Os07g46852.2.MSUv7.0;LOC_Os07g46852.1.MSUv7.0	GO:0005575(cellular_component);GO:0016491(oxidoreductase activity);GO:0055114(oxidation-reduction process);GO:0055114(oxidation-reduction process)	00904(Diterpenoid biosynthesis);00904(Diterpenoid biosynthesis)	LOC_Os07g48550	-0.388151	214.071
LOC_Os06g30480.MSUv7.0	LOC_Os06g30480	LOC_Os06g30480.1.MSUv7.0	GO:0005737(cytoplasm);GO:0030001(metal ion transport);GO:0046914(transition metal ion binding);GO:0046916(cellular transition metal ion homeostasis)	NA	LOC_Os05g05680	0.668974	211.993
LOC_Os10g11580.MSUv7.0	LOC_Os10g11580	LOC_Os10g11580.1.MSUv7.0	GO:0003677(DNA binding);GO:0003700(DNA binding transcription factor activity);GO:0005515(protein binding);GO:0005634(nucleus);GO:0006351(transcription, DNA-templated);GO:0006355(regulation of transcription, DNA-templated);GO:0016602(CCAAT-binding factor complex);GO:0045893(positive regulation of transcription, DNA-templated);GO:0046982(protein heterodimerization activity);GO:2000306(positive regu…	NA	LOC_Os05g50550	0.551596	211.959
LOC_Os01g35330.MSUv7.0	LOC_Os01g35330	LOC_Os01g35330.1.MSUv7.0;LOC_Os01g35330.2.MSUv7.0	NA	NA	LOC_Os03g45210	-0.577416	211.693
LOC_Os01g09540.MSUv7.0	LOC_Os01g09540	LOC_Os01g09540.1.MSUv7.0	GO:0003993(acid phosphatase activity);GO:0005576(extracellular region);GO:0005773(vacuole);GO:0005774(vacuolar membrane);GO:0005829(cytosol)	04016(MAPK signaling pathway - plant)	LOC_Os01g13360	-2.68928	211.592
LOC_Os01g01340.MSUv7.0	LOC_Os01g01340	LOC_Os01g01340.1.MSUv7.0;LOC_Os01g01340.2.MSUv7.0	GO:0003674(molecular_function);GO:0007623(circadian rhythm);GO:0009507(chloroplast);GO:0009570(chloroplast stroma);GO:0009941(chloroplast envelope);GO:0098807(chloroplast thylakoid membrane protein complex);GO:0098807(chloroplast thylakoid membrane protein complex)	04144(Endocytosis);04144(Endocytosis)	LOC_Os04g36750	-3.95305	211.583
LOC_Os07g11900.MSUv7.0	LOC_Os07g11900	LOC_Os07g11900.1.MSUv7.0	NA	NA	LOC_Os05g15770	-0.382936	211.055
LOC_Os07g11910.MSUv7.0	LOC_Os07g11910	LOC_Os07g11910.1.MSUv7.0	NA	NA	LOC_Os11g47520	-0.692665	210.486
LOC_Os02g15070.MSUv7.0	LOC_Os02g15070	LOC_Os02g15070.1.MSUv7.0	GO:0000326(protein storage vacuole);GO:0005634(nucleus);GO:0009737(response to abscisic acid);GO:0010431(seed maturation);GO:0045735(nutrient reservoir activity);GO:0071215(cellular response to abscisic acid stimulus)	00630(Glyoxylate and dicarboxylate metabolism)	LOC_Os03g63370	-1.87651	209.999
LOC_Os07g23410.MSUv7.0	LOC_Os07g23410	LOC_Os07g23410.1.MSUv7.0;LOC_Os07g23410.2.MSUv7.0	GO:0006636(unsaturated fatty acid biosynthetic process);GO:0016717(oxidoreductase activity, acting on paired donors, with oxidation of a pair of donors resulting in the reduction of molecular oxygen to two molecules of water);GO:0016717(oxidoreductase activity, acting on paired donors, with oxidation of a pair of donors resulting in the reduction of molecular oxygen to two molecules of water)	01040(Biosynthesis of unsaturated fatty acids);01040(Biosynthesis of unsaturated fatty acids)	LOC_Os12g08770	-0.317144	209.931
LOC_Os10g34930.MSUv7.0	LOC_Os10g34930	LOC_Os10g34930.1.MSUv7.0	GO:0005576(extracellular region);GO:0006952(defense response)	NA	LOC_Os10g02840	2.97893	209.119
LOC_Os06g05160.MSUv7.0	LOC_Os06g05160	LOC_Os06g05160.1.MSUv7.0	GO:0005887(integral component of plasma membrane);GO:0015116(sulfate transmembrane transporter activity)	NA	LOC_Os10g36848	-1.89698	208.666
LOC_Os05g39240.MSUv7.0	LOC_Os05g39240	LOC_Os05g39240.1.MSUv7.0	GO:0005886(plasma membrane);GO:0005887(integral component of plasma membrane);GO:0008519(ammonium transmembrane transporter activity);GO:0015695(organic cation transport);GO:0015696(ammonium transport);GO:0019740(nitrogen utilization);GO:0072488(ammonium transmembrane transport)	NA	LOC_Os01g72610	-1.83578	206.792
LOC_Os07g11630.MSUv7.0	LOC_Os07g11630	LOC_Os07g11630.1.MSUv7.0	GO:0004867(serine-type endopeptidase inhibitor activity);GO:0005622(intracellular);GO:0006952(defense response)	NA	LOC_Os08g32960	1.05297	205.424
LOC_Os10g32720.MSUv7.0	LOC_Os10g32720	LOC_Os10g32720.1.MSUv7.0	GO:0003674(molecular_function);GO:0005576(extracellular region);GO:0008150(biological_process);GO:0016021(integral component of membrane)	NA	LOC_Os07g43700	3.83285	204.55
LOC_Os10g39420.MSUv7.0	LOC_Os10g39420	LOC_Os10g39420.1.MSUv7.0	GO:0004683(calmodulin-dependent protein kinase activity);GO:0005516(calmodulin binding);GO:0005634(nucleus);GO:0005737(cytoplasm);GO:0005886(plasma membrane);GO:0009738(abscisic acid-activated signaling pathway);GO:0009931(calcium-dependent protein serine/threonine kinase activity);GO:0018105(peptidyl-serine phosphorylation);GO:0035556(intracellular signal transduction);GO:0046777(protein autopho…	04626(Plant-pathogen interaction)	LOC_Os03g48270	-1.57547	203.16
LOC_Os12g42670.MSUv7.0	LOC_Os12g42670	LOC_Os12g42670.1.MSUv7.0	NA	NA	LOC_Os06g36070	-0.713837	203.067
LOC_Os03g03810.MSUv7.0	LOC_Os03g03810	LOC_Os03g03810.1.MSUv7.0	GO:0005576(extracellular region);GO:0005618(cell wall);GO:0005886(plasma membrane);GO:0006952(defense response);GO:0009505(plant-type cell wall);GO:0030414(peptidase inhibitor activity);GO:0031640(killing of cells of other organism);GO:0050832(defense response to fungus)	NA	LOC_Os09g17740	0.427165	203.017
LOC_Os02g12310.MSUv7.0	LOC_Os02g12310	LOC_Os02g12310.1.MSUv7.0	GO:0003677(DNA binding);GO:0003700(DNA binding transcription factor activity);GO:0005634(nucleus);GO:0006351(transcription, DNA-templated);GO:0006355(regulation of transcription, DNA-templated);GO:0007275(multicellular organism development);GO:0009793(embryo development ending in seed dormancy)	NA	LOC_Os05g06480	0.89739	202.953
					LOC_Os01g13740	-0.803818	202.762
					LOC_Os03g39610	0.243811	200.56
					LOC_Os05g42000	-1.16401	199.837
					LOC_Os12g02370	-1.43249	198.22
					LOC_Os02g47020	-0.198019	198.032
					LOC_Os01g66100	0.703183	196.651
					LOC_Os02g01150	-0.316973	196.585
					LOC_Os06g33690	-1.95992	194.859
					LOC_Os11g11810	#NUM!	194.433
					LOC_Os03g27280	-0.345582	194.285
					LOC_Os12g38900	-0.548571	193.512
					LOC_Os09g17560	0.700779	193.086
					LOC_Os05g39770	0.772313	192.895
					LOC_Os05g24650	-0.6	192.298
					LOC_Os04g26920	-0.745987	190.924
					LOC_Os01g19170	0.2245	190.401
					LOC_Os02g50240	-0.166162	190.027
					LOC_Os02g49870	0.306544	189.427
					LOC_Os06g05550	-1.42194	188.809
					LOC_Os07g05360	-0.58388	188.423
					LOC_Os02g53180	0.13801	187.796
					LOC_Os10g40934	-0.322515	187.567
					LOC_Os05g33940	-0.550822	186.232
					LOC_Os05g39950	-2.13317	185.207
					LOC_Os03g63310	-0.196633	184.814
					LOC_Os01g55940	-0.647475	183.665
					LOC_Os12g03899	-0.0227702	183.269
					LOC_Os02g51070	-0.800967	181.397
					LOC_Os02g34860	-0.783291	181.198
					LOC_Os01g17170	-0.0624151	180.349
					LOC_Os03g30300	-0.211681	179.589
					LOC_Os03g16860	4.04267	177.9
					LOC_Os04g56180	-0.227889	176.121
					LOC_Os03g15460	-1.52255	175.974
					LOC_Os09g33690	0.360636	175.849
					LOC_Os03g55030	-0.192239	175.132
					LOC_Os07g42490	0.763966	174.4
					LOC_Os02g35180	1.06823	173.942
					LOC_Os04g12010	-0.656783	172.914
					LOC_Os02g45670	0.486307	172.896
					LOC_Os04g56230	0.257609	172.646
					LOC_Os01g62290	3.33823	172.415
					LOC_Os02g19420	-0.606126	172.056
					LOC_Os03g14180	-1.63425	171.386
					LOC_Os11g22350	-0.556573	170.863
					LOC_Os01g57570	-0.576025	170.668
					LOC_Os04g38720	-1.00161	170.445
					LOC_Os09g20340	0.622674	170.234
					LOC_Os05g33130	-1.04321	169.389
					LOC_Os07g30960	-0.325985	168.52
					LOC_Os02g39850	-1.04149	168.483
					LOC_Os06g06520	-2.02208	168.473
					LOC_Os11g05700	-0.971411	168.359
					LOC_Os03g42810	0.0272098	168.253
					LOC_Os01g50700	1.37456	167.761
					LOC_Os04g33830	0.00430917	167.577
					LOC_Os07g47700	-0.915306	167.115
					LOC_Os06g11730	0.134983	167.075
					LOC_Os02g37800	-1.15627	166.694
					LOC_Os01g46220	3.74691	166.689
					LOC_Os01g02120	-2.68317	165.526
					LOC_Os08g36480	-0.531959	165.487
					LOC_Os08g07390	-1.00736	165.463
					LOC_Os07g37550	0.0940334	164.678
					LOC_Os06g03930	-0.453108	164.619
					LOC_Os01g27360	-0.117019	164.528
					LOC_Os03g02070	-1.40267	164.435
					LOC_Os10g29470	0.501328	163.407
					LOC_Os05g48390	0.11539	163.105
					LOC_Os11g38810	0.432343	162.974
					LOC_Os02g56920	0.0664779	162.858
					LOC_Os12g07190	0.384303	162.756
					LOC_Os08g37456	-0.829027	162.654
					LOC_Os08g35210	-1.37428	162.28
					LOC_Os04g56400	-0.114609	161.706
					LOC_Os04g28120	1.25638	161.525
					LOC_Os07g48200	-0.258614	161.356
					LOC_Os03g40540	-1.22886	161.348
					LOC_Os04g06590	-2.34847	160.88
					LOC_Os01g71670	1.02029	160.68
					LOC_Os06g12450	0.266103	160.586
					LOC_Os09g29239	-0.277198	160.442
					LOC_Os01g51890	-1.50409	159.496
					LOC_Os02g36380	-0.401173	159.341
					LOC_Os07g42924	-0.56523	159.165
					LOC_Os05g07090	-0.530895	159.113
					LOC_Os01g62870	0.733946	158.894
					LOC_Os06g40640	-0.164351	157.526
					LOC_Os10g38700	1.1231	156.743
					LOC_Os07g46520	-1.11933	156.669
					LOC_Os04g41620	0.0622769	156.552
					LOC_Os01g16714	-1.03717	156.217
					LOC_Os02g08100	-0.937639	156.167
					LOC_Os03g04060	-0.528828	155.797
					LOC_Os03g16334	-0.213068	155.709
					LOC_Os07g38960	-0.0310597	155.096
					LOC_Os05g42250	0.410534	155.024
					LOC_Os04g54810	-0.286054	154.93
					LOC_Os08g40690	-4.90648	154.591
					LOC_Os03g57220	-0.143243	154.503
					LOC_Os01g11650	-0.690891	154.225
					LOC_Os02g10390	-0.0993771	154.014
					LOC_Os02g41680	0.335561	153.805
					LOC_Os03g04680	-0.441036	153.626
					LOC_Os02g08230	1.12298	153.563
					LOC_Os04g43170	-1.49788	153.141
					LOC_Os09g29060	1.08556	152.926
					LOC_Os05g33840	0.368279	152.676
					LOC_Os12g37910	-0.42011	152.346
					LOC_Os09g31514	-0.775662	151.677
					LOC_Os12g17320	0.415192	151.301
					LOC_Os01g02920	-1.0814	151.195
					LOC_Os10g41930	0.0612183	150.997
					LOC_Os02g29960	-1.05894	150.887
					LOC_Os06g11240	-0.150417	150.768
					LOC_Os07g28610	-0.101621	150.758
					LOC_Os04g44750	3.44304	150.598
					LOC_Os01g45274	0.114587	150.312
					LOC_Os07g10840	-0.180363	150.241
					LOC_Os02g32140	-1.83469	149.986
					LOC_Os04g53310	2.07375	149.862
					LOC_Os09g25060	-3.17045	149.833
					LOC_Os06g01210	0.00151914	149.755
					LOC_Os06g47910	0.846362	149.431
					LOC_Os10g40740	-0.00734066	149.157
					LOC_Os03g62780	0.386879	149.041
					LOC_Os11g41650	-1.40575	148.996
					LOC_Os06g51060	-0.0771527	148.965
					LOC_Os10g28350	-0.541938	148.44
					LOC_Os06g01760	-0.39694	147.917
					LOC_Os09g37600	-0.748503	147.906
					LOC_Os05g43930	-0.11595	147.734
					LOC_Os02g05744	-0.987053	147.637
					LOC_Os12g17600	0.027202	147.53
					LOC_Os11g12810	-0.522457	147.121
					LOC_Os06g15400	-0.264373	146.944
					LOC_Os04g38410	0.300571	146.707
					LOC_Os01g11940	0.0597068	146.508
					LOC_Os08g44400	0.513687	145.971
					LOC_Os03g63900	-1.14961	145.887
					LOC_Os08g10020	-0.461298	145.887
					LOC_Os02g44654	-0.88708	145.75
					LOC_Os04g41680	0.178963	145.683
					LOC_Os10g38110	-0.360897	145.642
					LOC_Os02g36550	-1.06712	145.639
					LOC_Os05g34700	-1.09839	145.548
					LOC_Os09g33680	-0.973002	145.546
					LOC_Os07g01450	0.854498	144.759
					LOC_Os08g39300	0.24303	144.602
					LOC_Os08g35670	2.08152	144.474
					LOC_Os01g28500	0.455196	144.427
					LOC_Os05g40790	1.11192	144.15
					LOC_Os05g35290	-1.01788	143.606
					LOC_Os06g38320	-0.733533	143.279
					LOC_Os04g53300	-0.774624	143.158
					LOC_Os08g33820	0.280719	142.995
					LOC_Os06g17970	-0.747436	142.737
					LOC_Os01g72460	-1.14229	142.731
					LOC_Os03g50310	-0.179633	142.658
					LOC_Os01g21420	0.05037	142.508
					LOC_Os10g39420	-0.566947	142.283
					LOC_Os03g22770	-0.105418	141.795
					LOC_Os07g43820	-1.67485	141.312
					LOC_Os11g07960	-0.651325	140.943
					LOC_Os05g33570	0.288442	140.607
					LOC_Os03g55090	0.473022	140.199
					LOC_Os06g33710	-0.168756	139.981
					LOC_Os04g16680	-0.494641	139.785
					LOC_Os11g13890	0.456716	139.65
					LOC_Os04g08824	0.562189	139.256
					LOC_Os08g07330	-0.112404	139.176
					LOC_Os01g56680	0.317893	139.022
					LOC_Os10g21810	-0.11453	138.896
					LOC_Os02g28340	-0.75175	138.688
					LOC_Os02g01340	-0.396345	138.672
					LOC_Os08g02110	0.11389	138.308
					LOC_Os05g43310	-0.300064	138.053
					LOC_Os01g10850	-0.479227	138.02
					LOC_Os03g18740	0.858464	137.947
					LOC_Os11g07670	-0.761389	137.733
					LOC_Os08g43120	0.631341	137.719
					LOC_Os03g15020	0.913513	137.363
					LOC_Os01g31690	-0.0963085	137.138
					LOC_Os07g37240	-0.0458236	136.569
					LOC_Os05g04610	-0.932693	136.426
					LOC_Os05g04740	-0.297175	135.933
					LOC_Os03g03720	-0.441412	135.6
					LOC_Os05g50260	-0.879826	135.382
					LOC_Os08g34210	-0.131041	135.283
					LOC_Os03g18120	0.662074	135.171
					LOC_Os10g02880	#DIV/0!	134.692
					LOC_Os04g32070	-1.0747	134.644
					LOC_Os10g42850	0.470134	134.521
					LOC_Os06g14324	0.342103	134.335
					LOC_Os03g63970	0.407096	134.278
					LOC_Os03g31750	-2.60669	134.215
					LOC_Os12g03860	-0.640396	134.191
					LOC_Os09g25620	1.41295	134.176
					LOC_Os01g10040	-1.60029	133.82
					LOC_Os01g12710	-0.527314	133.751
					LOC_Os04g40510	-1.4732	133.163
					LOC_Os05g42040	-0.412801	133.146
					LOC_Os03g07360	0.122477	133.127
					LOC_Os11g04104	-0.555338	133.098
					LOC_Os04g45210	-0.0894556	133.025
					LOC_Os06g50900	-0.0615653	132.985
					LOC_Os03g53410	2.01714	132.799
					LOC_Os02g43030	-2.95541	132.761
					LOC_Os01g71310	1.64001	132.649
					LOC_Os06g46680	-1.14499	132.535
					LOC_Os07g04990	0.26124	131.713
					LOC_Os02g13520	0.708292	131.67
					LOC_Os07g48340	-0.651393	131.305
					LOC_Os04g59610	0.0785194	131.223
					LOC_Os02g47510	-0.625233	131.177
					LOC_Os02g52990	-0.426554	131.126
					LOC_Os12g37260	0.310525	130.982
					LOC_Os12g07580	-1.17927	130.91
					LOC_Os03g56950	1.0626	130.664
					LOC_Os04g37619	-0.281435	130.549
					LOC_Os03g51010	-0.293375	130.52
					LOC_Os05g25640	0.0914198	130.244
					LOC_Os04g59520	-0.682309	129.763
					LOC_Os09g15670	-0.648209	129.454
					LOC_Os01g59350	-0.368038	129.443
					LOC_Os03g10880	-0.930194	129.263
					LOC_Os02g55890	-2.10977	129.166
					LOC_Os05g38530	3.32002	129.159
					LOC_Os11g37900	-0.196253	129.066
					LOC_Os04g45370	0.553846	129.053
					LOC_Os06g35520	-1.86932	129.045
					LOC_Os03g48430	-0.994326	128.973
					LOC_Os06g39230	-0.501326	128.87
					LOC_Os07g06190	0.580386	128.799
					LOC_Os05g09740	-2.93418	128.595
					LOC_Os04g49890	0.0420845	128.18
					LOC_Os02g54980	-0.450932	128.084
					LOC_Os07g48160	-0.144628	127.885
					LOC_Os04g53810	0.551493	127.777
					LOC_Os02g32660	0.418952	127.639
					LOC_Os01g40450	0.7448	127.638
					LOC_Os02g39710	0.366346	127.518
					LOC_Os01g11620	-0.994171	127.518
					LOC_Os02g28170	#DIV/0!	127.5
					LOC_Os09g02360	0.236848	127.456
					LOC_Os10g39680	0.129485	126.985
					LOC_Os03g56670	-0.367531	126.74
					LOC_Os12g07150	-0.869458	126.508
					LOC_Os08g07010	0.991038	126.496
					LOC_Os03g22670	0.0426662	126.191
					LOC_Os05g35690	-2.64416	126.02
					LOC_Os02g13290	0.310227	125.946
					LOC_Os09g34880	0.761685	125.718
					LOC_Os01g70840	#DIV/0!	125.349
					LOC_Os10g33370	0.166328	125.104
					LOC_Os07g15540	-1.82395	125.083
					LOC_Os06g37150	2.3479	124.84
					LOC_Os04g20164	0.44395	124.712
					LOC_Os01g09570	0.337524	124.652
					LOC_Os05g29974	0.499432	124.416
					LOC_Os11g43390	2.74311	124.399
					LOC_Os03g60480	-0.480755	124.393
					LOC_Os12g19381	0.154455	124.137
					LOC_Os04g48750	1.35257	123.657
					LOC_Os08g17390	-0.445836	123.62
					LOC_Os06g27560	0.49345	123.603
					LOC_Os03g10050	-2.17672	123.478
					LOC_Os02g32690	-0.392211	123.122
					LOC_Os01g18584	0.174806	123.074
					LOC_Os03g18130	0.0367512	122.84
					LOC_Os05g15510	-0.684604	122.591
					LOC_Os11g11940	#NUM!	122.54
					LOC_Os04g52370	-0.862266	122.509
					LOC_Os06g01670	0.187118	122.246
					LOC_Os03g17070	0.00283961	121.838
					LOC_Os12g44150	0.0772069	121.703
					LOC_Os01g25386	1.00389	121.496
					LOC_Os01g45110	1.8513	121.059
					LOC_Os01g69920	-0.0944736	120.949
					LOC_Os08g25734	0.0929568	120.721
					LOC_Os11g25160	0.441285	120.387
					LOC_Os01g44220	0.030065	120.354
					LOC_Os03g20900	0.282632	120.353
					LOC_Os05g10730	0.829688	120.082
					LOC_Os03g10080	0.809225	120.014
					LOC_Os03g16050	-0.168357	120.011
					LOC_Os01g49740	-0.445042	119.883
					LOC_Os06g44500	0.384768	119.363
					LOC_Os04g37920	-0.222134	119.213
					LOC_Os03g22680	-0.88755	119.165
					LOC_Os02g33580	0.0631897	119.083
					LOC_Os06g35970	-1.13754	119.03
					LOC_Os01g54860	-0.236715	118.522
					LOC_Os02g57290	0.0142827	118.518
					LOC_Os01g65680	-0.460049	118.242
					LOC_Os01g04350	0.16574	118.153
					LOC_Os03g59570	-1.04745	118.135
					LOC_Os12g41650	0.345425	118.111
					LOC_Os01g70770	-0.599785	117.926
					LOC_Os07g33350	-1.59575	117.893
					LOC_Os03g41438	-0.118995	117.804
					LOC_Os04g40660	1.56315	117.802
					LOC_Os08g09230	0.350052	117.701
					LOC_Os06g14810	-0.592375	117.672
					LOC_Os10g26620	0.0476346	117.549
					LOC_Os01g71190	0.753607	117.539
					LOC_Os02g36600	-0.0386322	117.292
					LOC_Os11g04600	0.777925	117.154
					LOC_Os03g22790	-1.39989	117.092
					LOC_Os04g45140	-0.673075	117.092
					LOC_Os03g04650	-0.215725	117.054
					LOC_Os12g34890	-0.611618	116.719
					LOC_Os08g40930	0.583578	116.465
					LOC_Os12g18360	-1.04129	116.411
					LOC_Os08g35110	1.23869	116.398
					LOC_Os01g53294	-0.57765	116.309
					LOC_Os01g62900	-0.89034	116.229
					LOC_Os01g53990	-0.843663	115.626
					LOC_Os11g40590	-0.452192	115.425
					LOC_Os07g26900	1.39128	115.372
					LOC_Os07g36080	-0.227426	115.249
					LOC_Os09g25850	0.00177311	115.162
					LOC_Os02g51470	-0.103877	115.046
					LOC_Os07g22930	1.01064	114.874
					LOC_Os02g46680	0.145531	114.656
					LOC_Os06g50040	2.25404	114.595
					LOC_Os01g08260	-0.627437	114.578
					LOC_Os01g15900	0.80396	114.499
					LOC_Os04g26910	-0.268016	114.466
					LOC_Os11g26950	-5.58567	114.359
					LOC_Os07g46380	-0.744254	114.287
					LOC_Os10g39750	-1.18372	113.902
					LOC_Os01g52770	-0.394986	113.901
					LOC_Os01g74020	-0.607588	113.889
					LOC_Os02g11110	-0.680994	113.874
					LOC_Os01g46169	0.0547984	113.698
					LOC_Os07g37420	-0.771038	113.164
					LOC_Os01g62310	-0.740859	113.151
					LOC_Os03g01020	0.431924	112.951
					LOC_Os01g63990	0.240359	112.768
					LOC_Os05g04380	-0.753924	112.6
					LOC_Os03g10140	-0.427344	112.308
					LOC_Os08g33750	-0.517695	112.228
					LOC_Os06g16300	-1.04297	112.149
					LOC_Os05g46040	-0.175213	111.933
					LOC_Os09g35860	-0.395149	111.842
					LOC_Os10g23180	-0.320765	111.718
					LOC_Os01g70310	-0.867387	111.536
					LOC_Os05g43390	-0.843706	110.993
					LOC_Os02g40454	-0.131092	110.847
					LOC_Os06g48030	-0.371049	110.778
					LOC_Os05g07720	0.390978	110.562
					LOC_Os03g59430	-1.22275	110.498
					LOC_Os07g06840	0.663568	110.215
					LOC_Os11g11580	0.944293	110.138
					LOC_Os04g02050	0.106797	109.662
					LOC_Os06g51084	-0.0847748	109.366
					LOC_Os05g48630	-0.158457	109.308
					LOC_Os10g18510	2.29443	109.274
					LOC_Os03g02685	-0.662217	109.056
					LOC_Os03g14690	0.632361	108.889
					LOC_Os09g38340	2.64463	108.65
					LOC_Os10g40990	0.624689	108.591
					LOC_Os06g46030	-0.167742	108.527
					LOC_Os10g37330	-0.778625	108.47
					LOC_Os09g37100	-0.368638	108.308
					LOC_Os02g21340	1.53988	108.208
					LOC_Os07g37030	-0.334923	108.162
					LOC_Os03g63140	-0.307535	107.971
					LOC_Os06g05284	-0.526407	107.804
					LOC_Os04g52670	-1.03263	107.605
					LOC_Os06g41090	0.399045	107.598
					LOC_Os04g47250	-1.38185	107.573
					LOC_Os01g09450	0.23851	107.522
					LOC_Os08g44680	0.0529677	107.517
					LOC_Os02g42570	-0.349007	107.46
					LOC_Os09g25330	-1.00895	107.453
					LOC_Os10g33940	-0.180469	107.272
					LOC_Os02g55320	-0.156296	107.223
					LOC_Os05g48760	-0.087778	107.147
					LOC_Os01g27630	0.505391	107.121
					LOC_Os03g12030	0.634813	106.479
					LOC_Os02g52780	-0.545465	106.448
					LOC_Os04g53680	-0.986093	106.312
					LOC_Os03g12840	0.329691	105.85
					LOC_Os04g39150	-1.11777	105.757
					LOC_Os03g21560	-0.153304	105.644
					LOC_Os02g06910	0.0390362	105.623
					LOC_Os11g34460	0.0247346	105.483
					LOC_Os11g11430	1.33465	105.371
					LOC_Os07g05000	-0.195368	105.336
					LOC_Os06g46340	-1.03401	104.894
					LOC_Os01g46290	-0.661484	104.746
					LOC_Os03g47610	0.113397	104.733
					LOC_Os03g21960	0.514576	104.649
					LOC_Os11g43700	-0.894524	104.271
					LOC_Os08g44810	0.295077	104.005
					LOC_Os09g39430	1.31911	103.991
					LOC_Os03g08430	0.13141	103.923
					LOC_Os07g26210	-0.0312366	103.9
					LOC_Os04g59540	-0.345031	103.856
					LOC_Os03g42130	-0.905214	103.765
					LOC_Os04g43200	-1.14816	103.673
					LOC_Os02g01010	0.695542	103.439
					LOC_Os04g53190	0.666519	103.36
					LOC_Os02g43280	-0.336253	103.351
					LOC_Os01g16260	0.101301	102.733
					LOC_Os03g14050	-0.77472	102.606
					LOC_Os10g16974	-1.31748	102.515
					LOC_Os06g45950	-0.401171	102.48
					LOC_Os11g20384	0.404309	102.44
					LOC_Os12g07110	-0.242962	102.343
					LOC_Os01g52230	1.13285	102.302
					LOC_Os08g36320	-0.247712	102.071
					LOC_Os08g01940	0.0148444	101.978
					LOC_Os02g17940	-0.809143	101.842
					LOC_Os02g11640	-0.524138	101.803
					LOC_Os07g32880	0.39543	101.69
					LOC_Os01g44069	0.208636	101.272
					LOC_Os01g40860	-0.591905	101.194
					LOC_Os05g13520	-0.183321	100.718
					LOC_Os02g32504	-0.803189	100.674
					LOC_Os08g07970	-0.0860688	100.66
					LOC_Os06g41100	-0.122492	100.387
					LOC_Os06g11610	2.47412	100.373
					LOC_Os03g25869	1.19271	100.352
					LOC_Os04g52280	-3.39258	100.298
					LOC_Os02g03570	-0.170134	100.192
					LOC_Os04g41160	0.0141905	99.6803
					LOC_Os02g39790	0.819	99.3738
					LOC_Os08g32160	-1.06194	99.2309
					LOC_Os10g40360	0.211233	99.1822
					LOC_Os06g51290	-0.839484	98.975
					LOC_Os02g54190	1.37973	98.9418
					LOC_Os07g49120	-1.94592	98.7646
					LOC_Os04g40560	0.339021	98.5626
					LOC_Os01g05810	0.484419	98.5574
					LOC_Os11g07600	0.369561	98.3527
					LOC_Os02g33110	0.508556	98.3248
					LOC_Os10g37180	0.171891	98.2614
					LOC_Os01g72420	-0.717163	98.0299
					LOC_Os11g10510	-1.61956	97.994
					LOC_Os04g56710	0.650172	97.894
					LOC_Os03g05780	-0.199755	97.7495
					LOC_Os03g58880	-1.21135	97.7086
					LOC_Os07g35480	0.781947	97.6901
					LOC_Os05g48870	0.260247	97.456
					LOC_Os07g47400	-0.638644	97.1833
					LOC_Os04g38450	-0.598067	96.9553
					LOC_Os01g66700	-0.686174	96.9189
					LOC_Os03g16170	-0.626924	96.8278
					LOC_Os09g14670	0.8564	96.8108
					LOC_Os04g40100	0.281215	96.7868
					LOC_Os05g38570	0.587622	96.7803
					LOC_Os06g11290	-2.03535	96.7343
					LOC_Os07g28480	-0.169368	96.7249
					LOC_Os12g41560	0.122108	96.5435
					LOC_Os10g36703	-0.40948	96.5175
					LOC_Os01g03040	0.0674896	96.3219
					LOC_Os07g43950	1.02847	96.1489
					LOC_Os06g30730	-1.212	95.9403
					LOC_Os02g02830	0.490808	95.8731
					LOC_Os03g18030	0.852469	95.8229
					LOC_Os04g46000	-1.39244	95.8119
					LOC_Os04g09390	-5.08024	95.761
					LOC_Os04g33660	0.470501	95.756
					LOC_Os01g29390	-0.133229	95.7306
					LOC_Os06g44460	0.804289	95.6278
					LOC_Os09g28510	0.396266	95.6212
					LOC_Os01g72100	0.138266	95.5093
					LOC_Os12g08000	0.435685	95.4108
					LOC_Os07g07050	-0.664088	95.3519
					LOC_Os01g08110	-0.647134	95.2889
					LOC_Os01g56030	1.23518	95.0431
					LOC_Os11g37740	-0.0477617	94.8675
					LOC_Os01g21970	-0.54667	94.8368
					LOC_Os01g63420	-0.44121	94.8166
					LOC_Os06g36400	-0.165071	94.7415
					LOC_Os07g09630	-0.654487	94.7117
					LOC_Os03g63870	-0.474654	94.6626
					LOC_Os09g30350	0.0994166	94.6625
					LOC_Os07g48630	0.0468639	94.5954
					LOC_Os06g40080	-0.159063	94.5317
					LOC_Os01g69030	0.164871	94.4842
					LOC_Os01g72260	1.08329	94.4022
					LOC_Os01g71340	0.140678	94.1501
					LOC_Os11g08210	-0.462218	94.051
					LOC_Os04g21950	0.400648	94.0411
					LOC_Os05g34150	-0.0916765	93.8304
					LOC_Os02g43500	0.00959901	93.7941
					LOC_Os08g35860	-0.0647772	93.7047
					LOC_Os05g07130	0.433986	93.6624
					LOC_Os11g02480	0.0779569	93.5947
					LOC_Os01g13320	0.513008	93.5075
					LOC_Os02g28074	-0.165125	93.431
					LOC_Os02g34810	0.216125	93.1313
					LOC_Os03g02260	2.23167	93.11
					LOC_Os07g25430	-0.190298	92.8231
					LOC_Os10g38590	-1.58084	92.7683
					LOC_Os05g44810	-0.428416	92.4788
					LOC_Os01g08160	0.785071	92.3404
					LOC_Os03g14170	0.331657	92.2247
					LOC_Os04g58200	0.995888	92.2203
					LOC_Os08g04300	-0.392131	92.1312
					LOC_Os03g52170	0.144642	91.9748
					LOC_Os04g52140	-0.206328	91.7459
					LOC_Os08g07774	0.512923	91.6058
					LOC_Os11g04720	0.672988	91.515
					LOC_Os03g04660	-0.641728	91.4331
					LOC_Os09g23084	-0.444588	91.4209
					LOC_Os12g39620	-0.344116	91.0855
					LOC_Os04g37580	1.02369	91.0222
					LOC_Os12g04500	0.992122	90.8893
					LOC_Os05g05690	0.436806	90.8332
					LOC_Os04g57880	-0.883763	90.8201
					LOC_Os01g07870	0.126304	90.7493
					LOC_Os06g47640	1.33104	90.6001
					LOC_Os03g55010	0.429791	90.3359
					LOC_Os06g50330	-0.820246	90.2685
					LOC_Os11g32100	0.542809	90.1007
					LOC_Os02g40784	-0.521868	89.8849
					LOC_Os02g09910	0.10181	89.6233
					LOC_Os04g42250	-0.528426	89.5049
					LOC_Os01g59000	-0.609575	89.4622
					LOC_Os10g20650	-0.791099	89.3992
					LOC_Os02g52260	-0.222831	89.3974
					LOC_Os06g40150	-0.889292	89.1317
					LOC_Os01g46080	0.653578	88.9601
					LOC_Os08g34020	-0.155881	88.949
					LOC_Os06g06080	-0.568275	88.9037
					LOC_Os07g41230	-1.33288	88.9011
					LOC_Os01g52480	-0.250522	88.8003
					LOC_Os01g70520	-0.103546	88.7502
					LOC_Os02g21750	-0.325128	88.6379
					LOC_Os02g53000	-0.605164	88.48
					LOC_Os11g16580	0.329307	88.4358
					LOC_Os03g55850	-0.128641	88.4269
					LOC_Os04g08350	-0.636736	88.4152
					LOC_Os01g47560	-1.11853	88.1468
					LOC_Os11g45710	-0.277274	88.0769
					LOC_Os10g28340	2.33758	88.0449
					LOC_Os08g45210	-0.00677342	87.9782
					LOC_Os08g33200	0.2548	87.8414
					LOC_Os02g04170	0.301033	87.8234
					LOC_Os04g51390	-0.376016	87.7704
					LOC_Os06g21590	0.14752	87.7463
					LOC_Os09g10300	-1.04499	87.7287
					LOC_Os07g08300	-0.297148	87.6784
					LOC_Os06g05790	-0.522283	87.4701
					LOC_Os08g39850	1.05671	87.4273
					LOC_Os08g40180	-1.04557	87.2842
					LOC_Os01g70210	0.382583	87.2842
					LOC_Os03g17550	1.10174	87.2598
					LOC_Os02g03790	-0.076022	87.095
					LOC_Os04g39814	-0.494436	86.903
					LOC_Os05g31020	-1.21652	86.8565
					LOC_Os09g27420	-0.590323	86.7757
					LOC_Os02g06430	1.22509	86.6881
					LOC_Os05g45710	0.0184162	86.6668
					LOC_Os02g04640	0.944859	86.6478
					LOC_Os12g38920	0.00787875	86.5685
					LOC_Os01g39110	-0.692994	86.4259
					LOC_Os06g48860	-0.343744	86.1029
					LOC_Os04g46740	-0.682462	85.9837
					LOC_Os03g50880	-0.908166	85.8
					LOC_Os08g37470	-1.36254	85.7625
					LOC_Os12g12170	0.00879318	85.6567
					LOC_Os02g42690	-2.2746	85.5537
					LOC_Os08g44000	-0.620745	85.4607
					LOC_Os12g19530	-0.176295	85.388
					LOC_Os03g62600	0.237801	85.35
					LOC_Os11g33100	0.452149	85.2369
					LOC_Os07g08290	0.0638402	85.2163
					LOC_Os09g23150	0.772048	85.1786
					LOC_Os03g21030	-1.29643	84.8754
					LOC_Os07g49400	0.92914	84.8122
					LOC_Os01g56360	-0.979412	84.8082
					LOC_Os09g02690	0.847121	84.7871
					LOC_Os02g53490	0.0194654	84.6366
					LOC_Os04g42090	1.06541	84.5956
					LOC_Os06g47650	0.448756	84.5236
					LOC_Os03g51240	-0.198469	84.5191
					LOC_Os01g44970	-0.556003	84.4793
					LOC_Os04g16722	3.24506	84.4414
					LOC_Os06g04150	-0.72899	84.3527
					LOC_Os05g32230	0.998027	84.207
					LOC_Os04g33240	-0.100161	84.1189
					LOC_Os12g23200	0.0985959	84.0478
					LOC_Os09g29960	-0.566468	84
					LOC_Os10g32400	-0.289813	83.7609
					LOC_Os06g01850	-0.150264	83.6209
					LOC_Os09g32290	-0.68433	83.559
					LOC_Os01g50080	0.104056	83.4553
					LOC_Os09g36350	-0.218809	83.4159
					LOC_Os12g17090	-0.449756	83.2309
					LOC_Os03g58350	0.607467	83.227
					LOC_Os05g33270	-0.446744	82.983
					LOC_Os02g57090	2.94333	82.8238
					LOC_Os09g14700	-0.971229	82.7793
					LOC_Os06g45380	-0.322113	82.7663
					LOC_Os06g30370	-1.35325	82.7368
					LOC_Os08g14450	0.884246	82.6974
					LOC_Os06g36840	-0.00584977	82.6475
					LOC_Os08g36680	0.461024	82.5834
					LOC_Os03g12910	1.45447	82.5449
					LOC_Os03g01150	-0.201701	82.5035
					LOC_Os08g29854	-1.55847	82.4082
					LOC_Os10g35370	0.0488776	82.314
					LOC_Os03g38730	0.157086	82.168
					LOC_Os01g72250	0.776727	82.1315
					LOC_Os11g43140	-0.639202	82.0525
					LOC_Os05g32710	-0.697212	81.9938
					LOC_Os09g28910	0.743685	81.8811
					LOC_Os02g19924	-0.364318	81.8316
					LOC_Os01g41710	-0.089627	81.6537
					LOC_Os03g15890	0.444084	81.5904
					LOC_Os05g06720	-0.981177	81.5557
					LOC_Os05g34854	1.43496	81.5505
					LOC_Os02g35500	-0.0778679	81.4707
					LOC_Os01g69050	-0.066477	81.4206
					LOC_Os09g34920	-1.00158	81.4126
					LOC_Os10g35840	0.243761	81.3891
					LOC_Os04g46390	0.124371	81.3028
					LOC_Os11g33120	-0.253148	81.1453
					LOC_Os06g03640	-0.642575	81.0569
					LOC_Os03g53730	-0.74477	81.0543
					LOC_Os03g08320	3.29256	80.9226
					LOC_Os08g12800	-0.709816	80.8865
					LOC_Os03g49480	-0.644878	80.8777
					LOC_Os09g10750	-0.192668	80.7482
					LOC_Os03g55640	1.41609	80.7406
					LOC_Os01g21034	0.127489	80.7147
					LOC_Os11g04030	0.798008	80.4768
					LOC_Os04g02754	-0.150113	80.3834
					LOC_Os01g62760	0.136869	80.3595
					LOC_Os05g32220	0.00206959	80.2891
					LOC_Os05g01120	1.23506	80.2613
					LOC_Os03g60090	0.160051	80.2592
					LOC_Os11g03290	3.90708	80.2529
					LOC_Os11g01450	-0.0556856	80.1786
					LOC_Os01g52550	-0.164263	80.17
					LOC_Os04g43760	-0.496584	80.1061
					LOC_Os07g02060	0.292368	79.901
					LOC_Os03g53360	-0.446858	79.635
					LOC_Os08g43190	-0.677397	79.612
					LOC_Os05g23880	0.899273	79.5053
					LOC_Os05g32140	0.190366	79.3372
					LOC_Os01g64270	1.66502	79.3095
					LOC_Os03g12620	-0.0677077	79.3043
					LOC_Os05g28090	-0.644172	79.1447
					LOC_Os05g43170	0.492123	79.117
					LOC_Os07g48229	-0.496641	79.0127
					LOC_Os03g02590	0.14206	78.9824
					LOC_Os08g27840	1.02265	78.9573
					LOC_Os03g05910	1.16331	78.8105
					LOC_Os11g34880	-0.00206958	78.7158
					LOC_Os07g32774	0.846837	78.632
					LOC_Os06g49000	1.36506	78.3385
					LOC_Os01g46570	0.105841	78.3068
					LOC_Os04g35570	-0.0827441	78.273
					LOC_Os04g55650	0.240991	78.1136
					LOC_Os12g10730	0.0672087	77.9054
					LOC_Os08g40680	-3.01821	77.8651
					LOC_Os01g14440	-0.215471	77.8641
					LOC_Os04g37430	-0.115011	77.8214
					LOC_Os03g55590	-0.565642	77.7992
					LOC_Os04g33390	-0.879984	77.6933
					LOC_Os04g56700	0.33381	77.6825
					LOC_Os02g56460	-5.68713	77.6457
					LOC_Os04g27670	0.934612	77.565
					LOC_Os01g29870	-1.61257	77.4604
					LOC_Os03g53200	-0.889589	77.4287
					LOC_Os06g41840	-0.276927	77.3253
					LOC_Os03g58420	-0.145886	77.3247
					LOC_Os10g41060	-1.26412	77.2624
					LOC_Os04g53860	0.587674	77.1818
					LOC_Os03g12110	-0.272494	77.1064
					LOC_Os07g08500	1.27678	76.9323
					LOC_Os11g10460	-1.02433	76.5801
					LOC_Os08g06620	0.240691	76.5426
					LOC_Os12g03470	-0.170431	76.4998
					LOC_Os02g43700	0.842772	76.4102
					LOC_Os01g54030	-0.330933	76.3683
					LOC_Os11g03730	0.423312	76.2924
					LOC_Os01g57350	-0.445701	76.2439
					LOC_Os04g38540	1.51414	76.0967
					LOC_Os12g04020	-1.2403	76.0936
					LOC_Os02g39490	-0.436247	76.0435
					LOC_Os07g23340	0.493824	75.788
					LOC_Os06g05950	-0.483322	75.5917
					LOC_Os01g72430	0.477217	75.4534
					LOC_Os03g49630	-0.798153	75.4494
					LOC_Os07g48030	-0.269499	75.4181
					LOC_Os08g34580	0.782158	75.415
					LOC_Os04g41540	0.694161	75.3306
					LOC_Os06g13660	0.436518	75.293
					LOC_Os08g45030	-0.155625	75.181
					LOC_Os05g50380	1.07837	75.064
					LOC_Os01g73300	0.541588	75.0441
					LOC_Os02g56850	0.48923	75.0342
					LOC_Os03g05800	-0.0982825	74.994
					LOC_Os05g19150	1.91017	74.9498
					LOC_Os04g50060	0.157411	74.9235
					LOC_Os08g44340	-0.07807	74.8909
					LOC_Os02g49720	0.0893628	74.8386
					LOC_Os10g32580	-1.12279	74.2896
					LOC_Os08g39860	0.0719661	74.2847
					LOC_Os02g05930	0.478846	74.2804
					LOC_Os05g06320	0.223877	74.2653
					LOC_Os01g55360	0.446164	74.2646
					LOC_Os09g31502	-0.0172986	74.2498
					LOC_Os08g30820	-1.38588	74.2176
					LOC_Os10g42130	-1.4417	74.1127
					LOC_Os02g49590	0.0667124	74.0994
					LOC_Os08g02300	-0.00341266	74.0814
					LOC_Os09g36520	-0.69564	73.998
					LOC_Os08g01780	-0.203719	73.6931
					LOC_Os12g41390	-1.26431	73.6825
					LOC_Os12g27370	1.39705	73.6572
					LOC_Os04g41640	-1.50002	73.6474
					LOC_Os12g05680	0.494092	73.6196
					LOC_Os12g18650	-0.106296	73.4631
					LOC_Os04g42100	1.40719	73.4539
					LOC_Os02g43300	0.334328	73.4448
					LOC_Os01g34560	1.95563	73.4387
					LOC_Os06g05700	-0.268024	73.4289
					LOC_Os01g10250	-0.0176525	73.3178
					LOC_Os04g58570	-0.563815	73.3103
					LOC_Os03g51580	0.575451	73.2286
					LOC_Os04g54474	0.104048	73.0802
					LOC_Os05g43820	-0.0376689	72.7795
					LOC_Os09g08072	0.117176	72.6384
					LOC_Os05g02310	-0.68536	72.5315
					LOC_Os07g48570	0.541062	72.1992
					LOC_Os06g14240	1.59387	72.1982
					LOC_Os04g55410	0.690533	72.1714
					LOC_Os07g48820	1.26135	72.1437
					LOC_Os01g59530	0.611026	72.0804
					LOC_Os07g30020	0.167649	72.077
					LOC_Os04g35430	-0.718653	71.9536
					LOC_Os07g44770	0.609446	71.9515
					LOC_Os07g03710	0.219107	71.907
					LOC_Os01g48990	-0.289087	71.8857
					LOC_Os07g01030	0.736668	71.7216
					LOC_Os01g07700	2.64954	71.6841
					LOC_Os06g10990	0.16572	71.6082
					LOC_Os10g28200	1.60766	71.5201
					LOC_Os06g23684	-0.414735	71.3215
					LOC_Os06g51050	0.291705	71.1938
					LOC_Os08g22149	-0.0465098	71.0717
					LOC_Os11g35400	-0.630492	71.0336
					LOC_Os04g44190	-0.455302	71.0174
					LOC_Os10g25010	-0.577974	71.0169
					LOC_Os10g25130	-0.287033	70.9778
					LOC_Os08g03630	0.641211	70.9584
					LOC_Os06g05860	1.14765	70.9294
					LOC_Os08g25380	-0.00684115	70.7924
					LOC_Os06g36090	0.878522	70.7923
					LOC_Os05g41240	-0.384568	70.7468
					LOC_Os05g43650	0.707135	70.6816
					LOC_Os03g12270	-0.118093	70.6472
					LOC_Os07g34570	-0.236201	70.5963
					LOC_Os03g31180	0.475862	70.138
					LOC_Os02g04810	0.162562	70.0564
					LOC_Os02g05830	-1.67705	70.0198
					LOC_Os07g38120	0.185936	69.9401
					LOC_Os02g07160	0.333864	69.9046
					LOC_Os01g05800	-0.0152957	69.8333
					LOC_Os01g56070	0.0427871	69.7769
					LOC_Os05g42190	-1.26115	69.7768
					LOC_Os06g46940	1.07684	69.699
					LOC_Os05g26040	0.713453	69.5788
					LOC_Os02g17304	-1.1505	69.3645
					LOC_Os03g19760	0.601288	69.3434
					LOC_Os05g10310	2.15008	69.2233
					LOC_Os06g09450	-0.0770432	69.1525
					LOC_Os07g41650	-1.13659	69.0264
					LOC_Os06g38980	0.0267035	69.0078
					LOC_Os01g56980	1.40412	68.997
					LOC_Os07g41810	-0.921873	68.9591
					LOC_Os03g25030	-1.14042	68.922
					LOC_Os01g15470	-0.242563	68.9131
					LOC_Os11g03110	1.21087	68.9013
					LOC_Os07g06130	0.778382	68.8942
					LOC_Os05g09020	1.02225	68.8622
					LOC_Os03g52660	-0.55363	68.7483
					LOC_Os01g08220	2.26048	68.741
					LOC_Os07g31380	0.247666	68.7276
					LOC_Os03g31690	-0.817378	68.7209
					LOC_Os02g05980	0.601423	68.6825
					LOC_Os01g72330	0.317066	68.6493
					LOC_Os08g34280	0.416775	68.6315
					LOC_Os01g11946	0.447858	68.6078
					LOC_Os06g43880	0.144696	68.5836
					LOC_Os05g28500	-0.00549181	68.5833
					LOC_Os02g02560	0.0542333	68.5772
					LOC_Os11g34920	1.11306	68.5291
					LOC_Os10g26570	0.217332	68.4707
					LOC_Os08g36570	0.0226232	68.3664
					LOC_Os06g40940	0.329307	68.3373
					LOC_Os01g28030	-1.00057	68.1675
					LOC_Os04g37710	0.333531	68.1328
					LOC_Os02g53169	-0.909479	68.008
					LOC_Os01g51920	-0.092668	67.9892
					LOC_Os07g10130	0.28506	67.9765
					LOC_Os04g56850	3.30503	67.9476
					LOC_Os12g37370	1.67522	67.9347
					LOC_Os02g42370	1.10165	67.9117
					LOC_Os04g38570	-0.238963	67.7533
					LOC_Os05g29790	-1.58368	67.6699
					LOC_Os04g56160	0.175565	67.5925
					LOC_Os11g18366	0.714354	67.5332
					LOC_Os03g57340	3.15196	67.4976
					LOC_Os05g46020	0.382328	67.4769
					LOC_Os03g60620	2.41293	67.471
					LOC_Os01g27210	-0.29468	67.4567
					LOC_Os02g33000	-0.994927	67.3573
					LOC_Os01g16030	-0.539314	67.3162
					LOC_Os08g02440	-0.0943613	67.2264
					LOC_Os02g49880	1.95711	67.203
					LOC_Os12g36870	-1.18336	67.1791
					LOC_Os09g27820	-0.407009	67.102
					LOC_Os05g09440	-2.57499	67.0839
					LOC_Os01g18860	0.354573	66.9799
					LOC_Os02g54254	-0.75577	66.9384
					LOC_Os06g01990	-0.388881	66.9081
					LOC_Os02g58720	-0.748146	66.8976
					LOC_Os06g40180	1.14507	66.8533
					LOC_Os03g64200	0.51997	66.7539
					LOC_Os10g42620	0.8082	66.7205
					LOC_Os02g47310	-0.0668043	66.6028
					LOC_Os01g22780	1.67845	66.5684
					LOC_Os09g14550	-0.266974	66.4843
					LOC_Os01g02020	-0.131241	66.4025
					LOC_Os05g50490	1.56738	66.3348
					LOC_Os01g69900	0.295276	66.2923
					LOC_Os01g45460	0.495642	66.1692
					LOC_Os09g27750	-1.19395	66.1573
					LOC_Os07g46790	0.629785	66.1379
					LOC_Os05g29050	1.93032	66.1319
					LOC_Os09g16510	0.122962	66.0777
					LOC_Os10g36200	-0.00996486	66.0161
					LOC_Os02g08440	0.560968	66.0016
					LOC_Os04g59450	0.339507	65.8582
					LOC_Os06g04090	-0.635584	65.8549
					LOC_Os12g04410	-0.518163	65.8005
					LOC_Os04g40310	0.584937	65.7262
					LOC_Os01g53350	-0.669077	65.5492
					LOC_Os04g33740	2.24601	65.528
					LOC_Os05g49730	-1.37554	65.3617
					LOC_Os06g08670	-0.0144571	65.3458
					LOC_Os07g09800	-0.985855	65.1859
					LOC_Os04g40874	-0.122127	65.1503
					LOC_Os03g62510	-0.362178	65.0118
					LOC_Os01g08320	-0.479115	64.9773
					LOC_Os08g20660	0.270881	64.8161
					LOC_Os10g40040	-0.293363	64.7267
					LOC_Os05g46520	-0.38539	64.7109
					LOC_Os10g42700	0.0177768	64.6964
					LOC_Os04g49450	1.27298	64.588
					LOC_Os01g62880	1.06841	64.4796
					LOC_Os01g72380	-0.393951	64.4713
					LOC_Os02g22260	0.706655	64.38
					LOC_Os01g11054	0.393278	64.3209
					LOC_Os01g12160	0.543122	64.2308
					LOC_Os01g12320	0.879585	64.184
					LOC_Os07g42370	-0.216057	63.8616
					LOC_Os02g18650	-1.51007	63.7528
					LOC_Os03g03880	0.433772	63.7493
					LOC_Os06g08550	-0.146055	63.6715
					LOC_Os10g21910	0.606484	63.6173
					LOC_Os01g47350	1.88635	63.6075
					LOC_Os01g63900	0.672532	63.6062
					LOC_Os03g12520	-1.63689	63.5436
					LOC_Os09g28310	0.457694	63.5213
					LOC_Os08g34910	-0.375473	63.4363
					LOC_Os10g11140	0.12685	63.3231
					LOC_Os08g44050	-0.727422	63.2679
					LOC_Os01g04370	-2.01336	63.2499
					LOC_Os01g70870	-0.0472154	63.0837
					LOC_Os05g46690	0.325527	62.9744
					LOC_Os09g12310	0.219204	62.9702
					LOC_Os07g27780	0.41514	62.9254
					LOC_Os08g40110	0.169058	62.9202
					LOC_Os12g07020	-0.287987	62.8306
					LOC_Os06g07560	0.0209149	62.7747
					LOC_Os04g51560	0.673962	62.7681
					LOC_Os04g53210	0.902685	62.707
					LOC_Os07g01660	-0.0619172	62.6
					LOC_Os02g36880	-0.563007	62.5042
					LOC_Os01g24980	0.193505	62.3235
					LOC_Os04g58590	0.314604	62.2224
					LOC_Os12g08780	-0.145977	62.2084
					LOC_Os08g14860	0.0820376	62.1675
					LOC_Os03g51610	-0.649949	62.1178
					LOC_Os08g39140	2.45659	62.1085
					LOC_Os07g46630	0.512059	61.9341
					LOC_Os01g49320	-1.03647	61.8708
					LOC_Os10g28330	-1.52657	61.8269
					LOC_Os08g36630	0.586864	61.7922
					LOC_Os07g46460	0.95111	61.7224
					LOC_Os11g39310	0.315237	61.6752
					LOC_Os06g37560	-0.498727	61.5028
					LOC_Os01g25820	2.03994	61.3671
					LOC_Os05g39690	0.635637	61.3121
					LOC_Os08g02700	0.204396	61.2247
					LOC_Os07g37760	-0.460075	61.1966
					LOC_Os01g46120	-1.27729	61.1595
					LOC_Os04g52164	0.0516588	61.1541
					LOC_Os12g04990	-0.0861967	61.1232
					LOC_Os02g48350	1.18152	61.0552
					LOC_Os02g07030	0.264919	61.0256
					LOC_Os04g43290	-1.01676	60.8622
					LOC_Os03g04110	0.17759	60.8338
					LOC_Os10g28060	0.431142	60.811
					LOC_Os01g47070	0.229206	60.6313
					LOC_Os11g08300	0.482937	60.592
					LOC_Os02g51410	-0.715978	60.5363
					LOC_Os01g72690	-0.00663701	60.5085
					LOC_Os01g51320	3.67583	60.4173
					LOC_Os07g45920	-1.23569	60.3967
					LOC_Os03g52840	-0.117817	60.3479
					LOC_Os05g09500	0.290332	60.3074
					LOC_Os04g43550	-0.173462	60.2932
					LOC_Os04g51300	-0.386593	60.2275
					LOC_Os02g50490	-0.658586	60.2204
					LOC_Os01g53450	0.107191	60.042
					LOC_Os02g51130	0.0865949	59.969
					LOC_Os03g11320	-0.679533	59.9304
					LOC_Os04g48850	3.13669	59.7002
					LOC_Os03g60960	0.173844	59.6281
					LOC_Os11g34710	-0.245859	59.5757
					LOC_Os08g29780	0.98283	59.5593
					LOC_Os05g46420	0.0326677	59.5483
					LOC_Os03g57200	0.130386	59.5458
					LOC_Os04g45520	1.75689	59.4236
					LOC_Os03g04000	0.329999	59.3338
					LOC_Os02g51820	-3.28087	59.2671
					LOC_Os01g12080	0.201714	59.2111
					LOC_Os01g52250	1.07454	59.198
					LOC_Os01g70950	0.140429	59.168
					LOC_Os05g27730	0.5838	58.8952
					LOC_Os02g50560	0.329817	58.8877
					LOC_Os06g28124	-0.85437	58.8611
					LOC_Os08g19420	-0.749542	58.8373
					LOC_Os11g16530	0.241111	58.8105
					LOC_Os03g11550	-0.307914	58.4593
					LOC_Os06g46372	-0.0247929	58.4446
					LOC_Os01g52010	-0.121403	58.4101
					LOC_Os01g58530	-0.365519	58.3206
					LOC_Os04g41870	-1.03131	58.2993
					LOC_Os02g43850	-0.180152	58.2731
					LOC_Os02g53200	0.130275	58.1821
					LOC_Os03g44010	-0.162049	58.1101
					LOC_Os06g40704	1.15676	58.0292
					LOC_Os03g50130	1.33129	58.029
					LOC_Os05g49170	-0.802741	57.8602
					LOC_Os05g28200	0.348636	57.8479
					LOC_Os12g13640	-0.271722	57.8017
					LOC_Os01g07760	-0.00293039	57.7956
					LOC_Os05g05460	-0.0196935	57.7535
					LOC_Os06g45410	1.57419	57.706
					LOC_Os06g35200	0.189855	57.6921
					LOC_Os10g36500	-2.93602	57.6554
					LOC_Os03g07300	-0.116367	57.6233
					LOC_Os06g44620	-0.245925	57.5201
					LOC_Os04g44840	0.798228	57.5082
					LOC_Os10g04180	0.601626	57.4448
					LOC_Os01g65260	1.33195	57.4354
					LOC_Os04g25400	0.336365	57.3782
					LOC_Os04g47120	0.165012	57.3006
					LOC_Os06g02000	0.754529	57.191
					LOC_Os01g39960	0.314956	57.1728
					LOC_Os01g28474	0.943781	57.1714
					LOC_Os05g48060	-0.0162001	57.1424
					LOC_Os08g01150	0.84881	57.1115
					LOC_Os02g45344	0.281005	57.0889
					LOC_Os01g22352	-0.791163	57.0617
					LOC_Os02g14760	0.0585244	57.0463
					LOC_Os03g25790	-0.898718	57.0245
					LOC_Os01g08890	-0.0959826	56.9464
					LOC_Os03g19590	0.311263	56.9402
					LOC_Os05g04070	1.08525	56.9389
					LOC_Os06g41780	1.15321	56.9256
					LOC_Os08g06280	0.599425	56.9162
					LOC_Os01g02050	0.23524	56.6898
					LOC_Os08g36860	1.08029	56.676
					LOC_Os03g20100	-0.0826776	56.6511
					LOC_Os03g31550	0.68977	56.5792
					LOC_Os10g31864	2.5105	56.5731
					LOC_Os08g43160	1.47549	56.4816
					LOC_Os09g28810	-0.152766	56.4324
					LOC_Os03g17580	0.298223	56.4149
					LOC_Os04g41310	0.334707	56.3996
					LOC_Os01g01720	0.776242	56.3907
					LOC_Os05g45400	-0.0977849	56.325
					LOC_Os12g14070	-0.00134196	56.3025
					LOC_Os06g07600	-0.64423	56.1766
					LOC_Os10g38489	-1.94771	56.1534
					LOC_Os02g01440	-0.579295	56.0262
					LOC_Os02g07230	-0.0495679	56.0234
					LOC_Os01g64170	-0.326285	55.9948
					LOC_Os03g34040	1.2516	55.9041
					LOC_Os03g48040	-0.0134016	55.8987
					LOC_Os03g49350	0.633432	55.8227
					LOC_Os02g32370	-1.10808	55.7927
					LOC_Os11g14950	0.00876241	55.751
					LOC_Os01g13460	-0.345472	55.6644
					LOC_Os01g44090	0.175451	55.6627
					LOC_Os04g41970	0.246535	55.5983
					LOC_Os05g49290	-2.45679	55.4787
					LOC_Os03g16920	-1.29283	55.4608
					LOC_Os05g01820	0.719499	55.4367
					LOC_Os04g54800	-0.960851	55.3777
					LOC_Os09g29200	0.194615	55.3362
					LOC_Os12g34524	-1.72424	55.242
					LOC_Os10g07229	0.569956	55.1926
					LOC_Os07g47140	-1.42105	55.1641
					LOC_Os03g58570	-0.381032	55.1277
					LOC_Os04g39420	-0.198668	55.1027
					LOC_Os01g02890	1.78019	55.0467
					LOC_Os10g07200	0.144711	55.024
					LOC_Os04g52290	-0.0163405	55.019
					LOC_Os02g36340	0.120385	55.0102
					LOC_Os08g14440	-0.296997	54.9407
					LOC_Os03g59620	0.589273	54.8393
					LOC_Os07g47290	-0.0532662	54.7992
					LOC_Os09g39960	-0.861322	54.7879
					LOC_Os12g21710	-0.427573	54.6428
					LOC_Os07g08210	0.601448	54.64
					LOC_Os03g15230	0.416943	54.5975
					LOC_Os04g58710	-1.15174	54.5523
					LOC_Os03g03370	-0.960019	54.5174
					LOC_Os03g58040	0.688633	54.4647
					LOC_Os03g22780	-0.69737	54.2584
					LOC_Os01g38110	1.79907	54.2232
					LOC_Os01g13030	0.381656	54.2185
					LOC_Os07g05400	0.424776	53.9797
					LOC_Os12g03530	0.223384	53.8795
					LOC_Os07g08460	1.60574	53.8653
					LOC_Os07g11300	0.262281	53.8182
					LOC_Os09g38320	-0.329727	53.8182
					LOC_Os09g23350	-0.070326	53.6495
					LOC_Os02g49920	-0.177919	53.535
					LOC_Os01g59060	0.238862	53.378
					LOC_Os06g46284	-1.45693	53.3488
					LOC_Os04g14680	-1.16007	53.3465
					LOC_Os02g42520	0.256406	53.2034
					LOC_Os08g01080	0.124378	53.1829
					LOC_Os07g46280	0.539281	53.1737
					LOC_Os09g36800	0.153399	53.1702
					LOC_Os09g28000	0.429056	53.1287
					LOC_Os06g22060	-0.139976	53.1215
					LOC_Os08g06210	0.632343	53.0873
					LOC_Os03g49710	0.32259	53.0044
					LOC_Os06g22440	-2.47611	52.9914
					LOC_Os04g56990	-0.120281	52.9522
					LOC_Os06g04070	0.52829	52.8776
					LOC_Os02g29130	0.088569	52.8196
					LOC_Os06g50130	-0.243299	52.7484
					LOC_Os11g05990	0.417461	52.7482
					LOC_Os11g02620	1.06139	52.7147
					LOC_Os05g40810	-0.0508987	52.5697
					LOC_Os06g40190	0.134747	52.5431
					LOC_Os08g33850	0.327453	52.5136
					LOC_Os01g49720	0.194051	52.4395
					LOC_Os08g33082	1.30858	52.4338
					LOC_Os03g62740	1.03702	52.4116
					LOC_Os02g55770	2.12328	52.3118
					LOC_Os07g11020	0.942877	52.297
					LOC_Os05g28040	-0.882699	52.2849
					LOC_Os02g34600	0.120892	52.0987
					LOC_Os10g22520	0.6252	51.978
					LOC_Os06g07780	-0.622054	51.9421
					LOC_Os11g26860	0.243413	51.8822
					LOC_Os01g07500	0.751731	51.8768
					LOC_Os11g01010	-0.141342	51.7321
					LOC_Os01g67770	-0.676234	51.6897
					LOC_Os02g39160	0.138898	51.6103
					LOC_Os01g02880	0.273157	51.4421
					LOC_Os06g40720	-0.194011	51.3454
					LOC_Os03g46550	-0.287107	51.3321
					LOC_Os01g73040	-0.465947	51.1924
					LOC_Os01g54990	0.900006	51.1611
					LOC_Os09g26780	0.000240301	51.1174
					LOC_Os09g36060	3.09752	51.093
					LOC_Os07g05010	-0.262628	51.0856
					LOC_Os10g28660	0.813495	51.025
					LOC_Os05g49020	-0.560939	50.9716
					LOC_Os02g43040	0.333375	50.9463
					LOC_Os05g05800	0.0306684	50.8428
					LOC_Os02g57260	-0.470343	50.7574
					LOC_Os12g02750	0.780305	50.7094
					LOC_Os01g42730	1.01245	50.691
					LOC_Os02g14480	-0.535799	50.6878
					LOC_Os02g33149	-0.133148	50.6753
					LOC_Os01g32364	-0.69003	50.6029
					LOC_Os01g59150	0.201764	50.5507
					LOC_Os10g39140	-0.500144	50.5094
					LOC_Os05g10650	0.141968	50.5051
					LOC_Os05g03900	-0.124139	50.5022
					LOC_Os08g21330	0.172621	50.4741
					LOC_Os05g47540	0.70772	50.4683
					LOC_Os03g44190	-1.45884	50.463
					LOC_Os03g08560	0.615622	50.4151
					LOC_Os02g10470	-0.0245272	50.4145
					LOC_Os06g48620	0.551159	50.2688
					LOC_Os01g52690	-0.547484	50.1893
					LOC_Os01g43650	0.56995	50.1852
					LOC_Os12g05420	0.838188	50.1426
					LOC_Os07g49330	0.151669	50.1296
					LOC_Os06g51460	-0.237277	50.074
					LOC_Os12g39380	0.148218	49.999
					LOC_Os01g28450	-1.09243	49.9826
					LOC_Os06g44840	-0.057945	49.9668
					LOC_Os02g47600	1.26727	49.9608
					LOC_Os03g63490	0.62753	49.8931
					LOC_Os03g06740	0.955727	49.8842
					LOC_Os11g30560	0.114757	49.821
					LOC_Os10g38580	0.754679	49.783
					LOC_Os02g50040	0.301288	49.7759
					LOC_Os03g04410	0.648869	49.7541
					LOC_Os01g52050	0.921357	49.6936
					LOC_Os08g30150	0.547221	49.6009
					LOC_Os08g09240	-0.698386	49.5827
					LOC_Os02g17780	2.59019	49.466
					LOC_Os01g71620	0.829627	49.4633
					LOC_Os10g34230	2.34191	49.4612
					LOC_Os09g33470	0.666177	49.4312
					LOC_Os01g16520	-0.432693	49.4298
					LOC_Os07g36190	1.00329	49.3927
					LOC_Os01g51360	0.737836	49.3245
					LOC_Os05g49430	-1.14889	49.172
					LOC_Os12g27102	3.85031	49.1706
					LOC_Os02g56280	0.0795564	49.1704
					LOC_Os03g61120	0.0440415	49.1473
					LOC_Os07g30970	0.427328	49.1451
					LOC_Os04g01740	-2.22509	49.1046
					LOC_Os07g38030	0.830541	49.0982
					LOC_Os03g11560	0.905077	49.0704
					LOC_Os08g29570	-0.0768413	49.0562
					LOC_Os06g08440	0.166847	48.9445
					LOC_Os01g72170	0.0172898	48.8397
					LOC_Os06g06980	-0.416921	48.8254
					LOC_Os06g50220	-0.216564	48.8073
					LOC_Os03g28330	-0.407191	48.7394
					LOC_Os06g43660	0.290563	48.6205
					LOC_Os12g02420	0.124158	48.5613
					LOC_Os02g47605	0.463358	48.5382
					LOC_Os03g08720	2.52607	48.5187
					LOC_Os07g22710	1.03178	48.4873
					LOC_Os07g48596	-0.331498	48.4653
					LOC_Os02g05480	-0.0390534	48.4375
					LOC_Os01g72020	-0.522985	48.4121
					LOC_Os08g01040	-0.214745	48.3626
					LOC_Os02g19140	0.0310486	48.2831
					LOC_Os12g32750	0.390475	48.2238
					LOC_Os01g71000	0.467761	48.1725
					LOC_Os03g05920	1.38664	48.1235
					LOC_Os02g19770	-0.324781	48.0986
					LOC_Os01g50820	2.54997	48.0357
					LOC_Os12g02540	0.636091	47.9168
					LOC_Os06g17950	0.583806	47.724
					LOC_Os04g45570	0.199865	47.6934
					LOC_Os03g01120	0.0429178	47.6722
					LOC_Os04g39840	-0.241971	47.615
					LOC_Os04g42520	-0.109529	47.6124
					LOC_Os06g45860	1.31261	47.5837
					LOC_Os05g45860	1.26517	47.5292
					LOC_Os01g71270	2.30182	47.3927
					LOC_Os08g33050	0.344095	47.286
					LOC_Os01g13690	-0.750529	47.2695
					LOC_Os05g39090	-0.0675194	47.2188
					LOC_Os08g41500	0.35794	47.218
					LOC_Os09g20900	0.428479	47.212
					LOC_Os08g41270	0.333139	47.1821
					LOC_Os02g16540	1.74195	47.1789
					LOC_Os01g73200	-1.11642	47.0745
					LOC_Os06g42560	0.766262	47.0595
					LOC_Os05g41610	-0.108696	47.0453
					LOC_Os10g38780	-1.21634	46.9157
					LOC_Os02g50799	1.19583	46.8989
					LOC_Os06g41384	0.438173	46.8658
					LOC_Os02g54580	-0.151824	46.8255
					LOC_Os01g73170	-0.0296112	46.7554
					LOC_Os08g25799	0.187667	46.7387
					LOC_Os12g13380	0.283569	46.7131
					LOC_Os10g35470	0.0445254	46.7118
					LOC_Os10g11200	-0.139377	46.6559
					LOC_Os07g07320	1.52565	46.6487
					LOC_Os08g25310	0.64188	46.576
					LOC_Os09g04050	-1.72025	46.5208
					LOC_Os03g56280	0.224269	46.4673
					LOC_Os07g49460	0.645906	46.4587
					LOC_Os06g09540	0.734031	46.456
					LOC_Os09g31486	2.84582	46.4555
					LOC_Os06g07932	-1.31766	46.4237
					LOC_Os09g14600	0.0516291	46.383
					LOC_Os09g29840	1.44703	46.2687
					LOC_Os02g36140	-3.05096	46.2598
					LOC_Os01g51540	-0.54628	46.2152
					LOC_Os05g06300	-0.777174	46.1449
					LOC_Os02g15580	0.349876	46.1415
					LOC_Os01g01190	0.471515	46.0904
					LOC_Os03g52010	-0.51145	46.0777
					LOC_Os07g46720	0.232155	45.9944
					LOC_Os04g32950	2.27299	45.9823
					LOC_Os11g24484	0.0716452	45.9371
					LOC_Os11g01270	0.678379	45.9338
					LOC_Os01g62420	-0.468521	45.8695
					LOC_Os06g24704	-0.201277	45.8676
					LOC_Os04g49900	0.948339	45.8169
					LOC_Os05g29990	0.220785	45.8139
					LOC_Os11g39220	-1.67237	45.7582
					LOC_Os07g37580	0.0222913	45.7405
					LOC_Os02g54150	0.956166	45.7338
					LOC_Os01g07800	-0.481904	45.6972
					LOC_Os05g01110	0.619231	45.693
					LOC_Os03g53800	0.0905829	45.6569
					LOC_Os06g03970	1.02288	45.6195
					LOC_Os01g27880	-0.235916	45.6151
					LOC_Os01g54880	0.25736	45.6052
					LOC_Os03g06139	0.476123	45.5909
					LOC_Os06g04910	0.648972	45.5578
					LOC_Os06g44170	-0.084467	45.5277
					LOC_Os02g42000	0.325274	45.5214
					LOC_Os02g42940	-0.206925	45.519
					LOC_Os12g32250	0.0633936	45.4829
					LOC_Os05g36320	-1.1799	45.4224
					LOC_Os04g57440	0.820143	45.3284
					LOC_Os05g31910	-3.83771	45.2652
					LOC_Os06g40710	1.86538	45.1793
					LOC_Os03g62850	1.07634	45.1424
					LOC_Os06g48950	0.733712	45.0395
					LOC_Os02g53130	-2.49556	45.0376
					LOC_Os12g02980	2.2471	45.0373
					LOC_Os04g54930	2.38887	45.0359
					LOC_Os02g05030	0.981226	44.9226
					LOC_Os04g48460	0.310158	44.8832
					LOC_Os02g03100	0.442979	44.8715
					LOC_Os06g08570	2.08459	44.8259
					LOC_Os01g06660	-0.898	44.801
					LOC_Os07g43330	-0.10827	44.783
					LOC_Os01g28690	-0.583978	44.7773
					LOC_Os04g45290	0.995905	44.7546
					LOC_Os03g09840	-0.667096	44.7428
					LOC_Os04g57630	0.883007	44.7314
					LOC_Os09g31390	0.408727	44.7034
					LOC_Os07g41820	-0.98948	44.6999
					LOC_Os01g04870	-0.449929	44.6339
					LOC_Os10g26680	0.293234	44.6226
					LOC_Os02g34850	0.118534	44.6057
					LOC_Os01g55870	1.50585	44.4599
					LOC_Os03g45250	-0.260222	44.4378
					LOC_Os06g08180	0.835145	44.3207
					LOC_Os10g34020	-1.67216	44.2976
					LOC_Os03g21460	-0.196625	44.1983
					LOC_Os04g45130	0.0925589	44.1907
					LOC_Os05g46240	-0.0543904	44.1886
					LOC_Os01g28540	0.401443	44.1702
					LOC_Os08g29770	2.01819	44.1409
					LOC_Os07g32170	-0.00671959	44.1355
					LOC_Os07g46852	-0.225845	44.0893
					LOC_Os02g47570	0.0862653	44.0735
					LOC_Os11g04670	-0.122008	44.0495
					LOC_Os01g01710	0.606336	43.9733
					LOC_Os07g39820	0.41005	43.9325
					LOC_Os08g28680	0.277387	43.9057
					LOC_Os05g50250	-0.761566	43.9017
					LOC_Os03g13300	0.556516	43.8765
					LOC_Os04g01780	-0.325982	43.706
					LOC_Os03g14380	0.112646	43.7038
					LOC_Os01g72834	-0.936542	43.686
					LOC_Os10g38150	-0.663035	43.6744
					LOC_Os01g65460	-0.952758	43.6717
					LOC_Os01g44210	-0.0547708	43.475
					LOC_Os01g67054	0.0608771	43.4438
					LOC_Os02g40770	0.160549	43.4135
					LOC_Os02g52950	0.416924	43.4099
					LOC_Os09g29480	-3.14811	43.3617
					LOC_Os11g04210	0.0019842	43.3594
					LOC_Os01g66360	0.139758	43.3436
					LOC_Os08g44360	-2.17565	43.3409
					LOC_Os04g09900	-0.254976	43.3308
					LOC_Os03g49430	0.31415	43.2549
					LOC_Os10g40550	-1.90671	43.1956
					LOC_Os04g57400	0.318315	43.0507
					LOC_Os05g51470	0.0051768	43.0232
					LOC_Os05g11950	-0.147244	43.0075
					LOC_Os03g16450	1.94532	42.9887
					LOC_Os10g27340	-0.320552	42.9768
					LOC_Os06g45480	-1.27098	42.9631
					LOC_Os10g39150	-0.735293	42.9066
					LOC_Os03g02240	-0.279753	42.9063
					LOC_Os07g06880	-0.464782	42.8728
					LOC_Os08g42530	0.38839	42.8508
					LOC_Os08g27030	-0.412249	42.8439
					LOC_Os12g04440	0.0292685	42.784
					LOC_Os04g58000	1.08933	42.6614
					LOC_Os11g19700	0.739899	42.5244
					LOC_Os11g45850	-0.422969	42.4834
					LOC_Os08g38850	0.218607	42.458
					LOC_Os02g02400	0.100775	42.4346
					LOC_Os07g10490	0.845683	42.4295
					LOC_Os01g52500	-0.414163	42.4184
					LOC_Os07g49010	1.01746	42.4173
					LOC_Os07g31720	0.0639208	42.3868
					LOC_Os07g43160	0.312332	42.378
					LOC_Os01g16310	1.03162	42.3734
					LOC_Os07g38440	0.549736	42.3578
					LOC_Os07g42440	-0.370662	42.3134
					LOC_Os08g06060	-0.263165	42.3
					LOC_Os05g36270	0.00964856	42.2664
					LOC_Os05g45730	0.198677	42.2438
					LOC_Os05g30280	0.451137	42.2306
					LOC_Os01g04360	-5.0635	42.1758
					LOC_Os01g31370	-1.19163	42.1679
					LOC_Os05g12170	-0.100006	42.1139
					LOC_Os01g62860	0.443242	42.0928
					LOC_Os07g39530	-0.299679	42.0836
					LOC_Os11g29380	1.53341	42.075
					LOC_Os02g04230	0.607528	42.0654
					LOC_Os04g57700	0.273262	41.8447
					LOC_Os05g15530	-1.75443	41.8444
					LOC_Os02g50140	1.41396	41.8022
					LOC_Os07g39740	-0.365726	41.7499
					LOC_Os06g17290	-0.151965	41.7445
					LOC_Os09g12240	0.189057	41.739
					LOC_Os04g58110	-0.594599	41.7386
					LOC_Os05g32880	2.58975	41.6877
					LOC_Os07g41160	1.35774	41.6843
					LOC_Os03g52340	0.092709	41.6689
					LOC_Os03g20550	-1.06614	41.6484
					LOC_Os10g19960	-0.232472	41.6468
					LOC_Os03g04390	0.804389	41.6193
					LOC_Os04g40730	0.969728	41.6126
					LOC_Os07g48180	-1.07107	41.5159
					LOC_Os11g10520	0.273516	41.4975
					LOC_Os04g39880	-0.247505	41.4434
					LOC_Os03g13520	0.270517	41.4378
					LOC_Os01g02000	1.11432	41.434
					LOC_Os01g09850	-0.182206	41.3919
					LOC_Os03g14120	0.405943	41.3918
					LOC_Os02g28830	1.14788	41.3755
					LOC_Os02g53040	-0.895072	41.3728
					LOC_Os05g02510	0.372299	41.3586
					LOC_Os02g04710	-0.0538361	41.3498
					LOC_Os12g36810	-0.0564839	41.2748
					LOC_Os01g65550	-0.0418856	41.2631
					LOC_Os06g49430	0.153372	41.2238
					LOC_Os03g37010	0.412983	41.2231
					LOC_Os03g26460	0.106079	41.2139
					LOC_Os01g53680	-0.255802	41.2021
					LOC_Os04g43910	-0.255355	41.1708
					LOC_Os03g49990	0.223385	41.1265
					LOC_Os02g57280	-0.26771	41.1107
					LOC_Os01g27160	2.36609	41.0671
					LOC_Os02g36264	0.997747	41.041
					LOC_Os08g34720	0.541848	41.0347
					LOC_Os03g50030	-0.910279	41.0247
					LOC_Os08g41780	-1.12698	40.9678
					LOC_Os01g01520	-0.200931	40.9547
					LOC_Os05g50560	0.616987	40.945
					LOC_Os06g01400	0.64311	40.9407
					LOC_Os01g58970	1.15711	40.8096
					LOC_Os09g37200	2.93662	40.8022
					LOC_Os01g18660	0.674757	40.7783
					LOC_Os04g33460	1.51088	40.7414
					LOC_Os02g31074	-0.0935025	40.7272
					LOC_Os07g35350	2.12316	40.7087
					LOC_Os04g41990	1.01728	40.7078
					LOC_Os03g21800	-1.46652	40.6712
					LOC_Os02g10290	0.316743	40.5965
					LOC_Os06g06290	0.354154	40.5676
					LOC_Os08g35740	0.442475	40.4876
					LOC_Os09g16330	-0.211223	40.3664
					LOC_Os02g11070	1.93532	40.3243
					LOC_Os11g41170	0.168724	40.3226
					LOC_Os08g30634	1.41899	40.2923
					LOC_Os03g50860	0.447207	40.2545
					LOC_Os06g03720	1.70003	40.2545
					LOC_Os12g10410	-0.306975	40.2166
					LOC_Os06g47600	-0.198691	40.183
					LOC_Os06g32730	0.574391	40.1808
					LOC_Os06g46799	-1.29124	40.1153
					LOC_Os01g01302	0.0608837	40.0851
					LOC_Os10g38040	-0.614124	40.0683
					LOC_Os02g09490	0.315089	40.0007
					LOC_Os04g24140	0.810459	39.9784
					LOC_Os03g22120	-0.63766	39.8103
					LOC_Os03g62830	1.24375	39.7937
					LOC_Os01g62840	0.432888	39.7853
					LOC_Os07g38930	0.589314	39.7373
					LOC_Os03g17230	0.960938	39.7159
					LOC_Os05g38170	0.7655	39.7125
					LOC_Os01g64820	1.04679	39.649
					LOC_Os11g43510	0.135051	39.6374
					LOC_Os01g01120	0.0500694	39.6231
					LOC_Os01g70860	-0.310895	39.6219
					LOC_Os01g62244	0.114144	39.6047
					LOC_Os07g46470	-0.948971	39.5893
					LOC_Os08g34750	1.0164	39.4826
					LOC_Os03g45710	0.119414	39.4669
					LOC_Os02g14110	-0.0125005	39.4457
					LOC_Os02g34510	0.143981	39.4321
					LOC_Os11g07830	0.905436	39.424
					LOC_Os11g38520	0.661965	39.3947
					LOC_Os10g13670	0.13634	39.3438
					LOC_Os07g07550	0.694478	39.3344
					LOC_Os06g25294	0.0982174	39.274
					LOC_Os02g54760	-0.054183	39.2606
					LOC_Os02g55340	0.343896	39.2358
					LOC_Os01g53070	0.454774	39.1982
					LOC_Os09g27650	-0.614062	39.162
					LOC_Os05g15150	0.401826	39.1463
					LOC_Os02g57030	0.206499	39.0882
					LOC_Os06g51070	-0.0384166	39.0624
					LOC_Os08g30850	0.464329	39.0349
					LOC_Os10g33250	1.19389	38.9462
					LOC_Os10g10360	-0.59054	38.9106
					LOC_Os01g50100	0.217735	38.8853
					LOC_Os03g63330	-1.38556	38.8826
					LOC_Os06g11040	-0.661429	38.8822
					LOC_Os03g14080	0.804743	38.873
					LOC_Os01g28989	-0.23421	38.8716
					LOC_Os01g70560	2.38324	38.8452
					LOC_Os07g09000	0.242587	38.7794
					LOC_Os03g09280	-0.649147	38.7762
					LOC_Os04g39210	0.61925	38.7681
					LOC_Os10g37660	0.905641	38.6979
					LOC_Os02g17330	-0.0251899	38.6707
					LOC_Os01g55240	1.18394	38.6582
					LOC_Os12g05660	0.608062	38.6552
					LOC_Os08g41470	-1.0276	38.5581
					LOC_Os01g64930	0.0314014	38.4609
					LOC_Os07g32800	-0.0716261	38.4577
					LOC_Os06g06560	-0.348353	38.4097
					LOC_Os04g40150	0.311082	38.4042
					LOC_Os12g06800	0.880736	38.3782
					LOC_Os06g42824	-1.24588	38.3724
					LOC_Os05g08450	0.00376288	38.3705
					LOC_Os06g15700	0.567034	38.308
					LOC_Os02g40010	0.430373	38.2927
					LOC_Os03g16030	-1.63108	38.2636
					LOC_Os06g01630	0.741396	38.2234
					LOC_Os01g22010	-0.125034	38.222
					LOC_Os03g12020	0.0249443	38.2173
					LOC_Os04g32620	-0.476434	38.1706
					LOC_Os11g03734	-0.265638	38.1649
					LOC_Os08g38990	0.500271	38.0854
					LOC_Os05g38710	1.32121	38.0693
					LOC_Os01g70730	0.275515	38.0511
					LOC_Os06g04270	0.582006	37.9281
					LOC_Os08g20420	1.97585	37.8761
					LOC_Os03g17700	0.496469	37.7922
					LOC_Os03g08570	0.51229	37.7807
					LOC_Os01g07880	0.348287	37.7683
					LOC_Os11g33090	-0.00541789	37.6999
					LOC_Os04g52190	-1.41556	37.6584
					LOC_Os08g02860	0.0317858	37.6518
					LOC_Os01g20880	1.09275	37.5581
					LOC_Os05g47840	0.221105	37.5142
					LOC_Os11g38480	0.0528966	37.512
					LOC_Os03g53100	0.183883	37.5022
					LOC_Os03g43570	0.508419	37.4768
					LOC_Os12g16350	0.526989	37.4704
					LOC_Os01g42000	-1.248	37.4449
					LOC_Os12g35465	0.178436	37.4342
					LOC_Os09g32440	1.87172	37.3866
					LOC_Os09g32810	0.0903364	37.338
					LOC_Os03g12140	1.58093	37.3262
					LOC_Os06g36560	-1.60742	37.2023
					LOC_Os09g30240	-0.893348	37.1587
					LOC_Os05g43830	-0.096673	37.1216
					LOC_Os05g27100	0.36932	37.0368
					LOC_Os05g41640	0.316912	37.0003
					LOC_Os01g47080	1.20231	36.9064
					LOC_Os12g32330	1.00645	36.8957
					LOC_Os01g02910	0.171535	36.8903
					LOC_Os01g70930	-0.262028	36.8816
					LOC_Os03g04070	0.867086	36.8684
					LOC_Os02g43090	0.598865	36.8549
					LOC_Os07g30130	0.428582	36.8357
					LOC_Os02g09750	0.44055	36.8296
					LOC_Os08g43270	-1.5658	36.7927
					LOC_Os11g37860	1.01261	36.7756
					LOC_Os01g52630	0.00252713	36.6892
					LOC_Os09g36450	0.32313	36.6576
					LOC_Os02g41550	0.351696	36.6311
					LOC_Os01g46760	-0.463324	36.6147
					LOC_Os02g57530	1.10353	36.6001
					LOC_Os02g56700	-2.298	36.5836
					LOC_Os01g70580	0.20692	36.5787
					LOC_Os04g35060	0.757554	36.5651
					LOC_Os05g44200	-0.0549873	36.5408
					LOC_Os06g14440	0.032147	36.535
					LOC_Os04g01250	0.182319	36.5296
					LOC_Os01g24680	0.410584	36.5294
					LOC_Os01g03050	1.16245	36.5171
					LOC_Os07g13980	-0.20079	36.5149
					LOC_Os05g28510	1.61821	36.4461
					LOC_Os06g32720	0.90271	36.389
					LOC_Os01g48920	1.02641	36.3564
					LOC_Os02g52510	1.48228	36.3158
					LOC_Os06g50300	1.67038	36.1987
					LOC_Os01g48060	1.05966	36.1902
					LOC_Os01g40480	0.0979017	36.1714
					LOC_Os04g03980	3.2161	36.1487
					LOC_Os09g37520	-0.387598	36.1463
					LOC_Os01g09000	-0.223134	36.1399
					LOC_Os05g05660	0.321608	36.0589
					LOC_Os11g03780	0.984066	36.0557
					LOC_Os10g38140	-0.995312	36.0084
					LOC_Os03g17174	-0.48721	35.9204
					LOC_Os07g39220	1.32137	35.9201
					LOC_Os05g43610	0.933186	35.9084
					LOC_Os10g38470	-0.130785	35.8646
					LOC_Os01g07530	2.34106	35.8416
					LOC_Os07g40290	-1.77688	35.6956
					LOC_Os04g55740	-1.34215	35.6955
					LOC_Os05g05950	0.0673219	35.6665
					LOC_Os08g41830	0.781602	35.5884
					LOC_Os12g03430	0.854639	35.5668
					LOC_Os04g54350	0.419679	35.5633
					LOC_Os06g14750	0.294827	35.5318
					LOC_Os03g25940	0.462202	35.5063
					LOC_Os02g55910	1.49235	35.4714
					LOC_Os05g49684	-1.4161	35.3679
					LOC_Os12g19304	-0.234726	35.3482
					LOC_Os06g45500	0.111833	35.3405
					LOC_Os02g32860	0.241032	35.312
					LOC_Os06g12600	-0.13291	35.2287
					LOC_Os10g41310	-0.553983	35.2283
					LOC_Os11g09280	0.519379	35.2093
					LOC_Os02g58230	0.899915	35.1995
					LOC_Os03g15960	-0.535641	35.1975
					LOC_Os01g38580	-0.175562	35.1916
					LOC_Os03g21850	-0.491256	35.1825
					LOC_Os02g48360	1.64983	35.1716
					LOC_Os01g55540	-0.18035	35.1252
					LOC_Os04g52130	-0.315581	35.0905
					LOC_Os01g55030	0.230532	35.0399
					LOC_Os01g14050	0.0583087	35.0177
					LOC_Os03g15550	2.92811	34.9915
					LOC_Os07g07719	1.35601	34.9767
					LOC_Os12g05550	1.20447	34.9448
					LOC_Os02g18870	0.516487	34.9071
					LOC_Os11g04070	0.647848	34.902
					LOC_Os01g50050	-0.0568917	34.9001
					LOC_Os02g38840	0.04267	34.8713
					LOC_Os06g12790	-0.868682	34.8464
					LOC_Os01g39860	-1.56062	34.846
					LOC_Os10g40200	2.60853	34.7975
					LOC_Os03g01600	-0.169645	34.7958
					LOC_Os03g06620	0.185265	34.7321
					LOC_Os08g02120	0.91142	34.7043
					LOC_Os03g49220	0.868706	34.6724
					LOC_Os03g19190	1.46689	34.6524
					LOC_Os04g32010	-0.721438	34.6461
					LOC_Os03g45920	-0.2003	34.5628
					LOC_Os10g40640	1.41587	34.543
					LOC_Os03g20420	-0.241031	34.5408
					LOC_Os01g58220	0.768612	34.498
					LOC_Os01g53930	1.33318	34.4766
					LOC_Os09g38710	1.3929	34.4646
					LOC_Os07g42940	0.327775	34.4175
					LOC_Os07g43800	2.24812	34.3957
					LOC_Os03g03034	-0.820025	34.3578
					LOC_Os07g17010	-0.0164241	34.2694
					LOC_Os01g04260	-0.510797	34.2599
					LOC_Os11g41540	0.605241	34.1327
					LOC_Os01g48690	0.435721	34.122
					LOC_Os03g32050	-0.634942	34.0491
					LOC_Os08g30900	1.12798	34.0486
					LOC_Os09g31270	0.609522	34.0033
					LOC_Os06g26270	-0.214676	33.9938
					LOC_Os09g25040	-0.589717	33.9427
					LOC_Os06g39520	0.164315	33.9267
					LOC_Os08g44370	0.556652	33.8567
					LOC_Os10g32900	0.211965	33.8343
					LOC_Os06g08090	0.813494	33.8275
					LOC_Os01g55340	0.310798	33.8178
					LOC_Os11g06930	0.637845	33.8079
					LOC_Os03g20430	-0.242287	33.8067
					LOC_Os04g44870	-1.59593	33.7441
					LOC_Os04g36070	2.09009	33.6784
					LOC_Os12g28270	-0.362006	33.6671
					LOC_Os08g08110	0.358349	33.6521
					LOC_Os02g32760	1.27804	33.6378
					LOC_Os01g22370	0.28572	33.6294
					LOC_Os08g13360	-0.105907	33.6219
					LOC_Os05g42150	1.36333	33.602
					LOC_Os03g25770	1.73523	33.5812
					LOC_Os01g49820	-1.20124	33.5764
					LOC_Os11g31700	0.213058	33.5705
					LOC_Os11g35710	0.398836	33.533
					LOC_Os04g32060	0.416096	33.4924
					LOC_Os04g01660	-1.1023	33.4756
					LOC_Os07g22400	0.680693	33.4406
					LOC_Os12g02080	-0.378144	33.4319
					LOC_Os03g08360	0.570681	33.3928
					LOC_Os03g49250	0.0685293	33.3534
					LOC_Os05g01710	0.227564	33.3394
					LOC_Os01g72520	1.10012	33.2841
					LOC_Os07g46846	0.541681	33.263
					LOC_Os03g18350	1.13704	33.2552
					LOC_Os01g09790	1.94909	33.2036
					LOC_Os03g14210	1.51878	33.1721
					LOC_Os06g49920	0.471092	33.1451
					LOC_Os11g04480	-0.872211	33.143
					LOC_Os09g38580	0.387131	33.059
					LOC_Os12g13320	0.403877	33.0585
					LOC_Os06g20879	0.356447	33.049
					LOC_Os04g55080	0.522955	33.0289
					LOC_Os05g44570	-0.188404	32.9871
					LOC_Os03g13210	-0.3814	32.9811
					LOC_Os02g41630	-0.465008	32.9721
					LOC_Os01g57854	0.17861	32.9115
					LOC_Os09g26960	0.496316	32.9087
					LOC_Os03g02530	-1.07229	32.8868
					LOC_Os02g40440	3.30654	32.8659
					LOC_Os04g45160	0.350574	32.827
					LOC_Os06g47150	-0.388514	32.807
					LOC_Os01g62020	0.521861	32.7693
					LOC_Os07g39840	0.110178	32.7599
					LOC_Os09g19930	2.82801	32.7571
					LOC_Os04g47300	-2.39973	32.7447
					LOC_Os05g14590	1.11402	32.7283
					LOC_Os01g70850	-0.632573	32.7167
					LOC_Os01g49920	0.892217	32.6796
					LOC_Os02g39330	0.39184	32.6647
					LOC_Os04g58720	-0.285442	32.6467
					LOC_Os11g37759	0.078554	32.6325
					LOC_Os07g49270	0.238015	32.6324
					LOC_Os05g49800	0.284386	32.6062
					LOC_Os02g10700	0.653694	32.5729
					LOC_Os03g64170	0.355515	32.5657
					LOC_Os04g46940	0.38855	32.499
					LOC_Os05g11730	1.07494	32.4742
					LOC_Os03g46660	0.0509844	32.4502
					LOC_Os04g39610	-0.00665924	32.4029
					LOC_Os04g53230	0.0989634	32.3878
					LOC_Os08g41340	-0.620412	32.386
					LOC_Os01g21070	1.71257	32.3638
					LOC_Os04g33190	-0.573719	32.3534
					LOC_Os03g64280	0.691473	32.3344
					LOC_Os06g15390	-0.601027	32.3273
					LOC_Os01g71220	0.00190298	32.3226
					LOC_Os01g53670	-0.107648	32.2741
					LOC_Os03g51080	0.171564	32.257
					LOC_Os02g36110	0.578506	32.2458
					LOC_Os12g13720	0.340816	32.24
					LOC_Os05g04470	0.647525	32.2382
					LOC_Os04g08764	0.579945	32.1888
					LOC_Os03g18600	-0.456603	32.1417
					LOC_Os02g42020	-0.0245647	32.106
					LOC_Os02g15550	0.140673	32.0946
					LOC_Os02g57110	0.46966	31.9788
					LOC_Os03g11980	0.386399	31.9551
					LOC_Os05g05270	-1.22703	31.9287
					LOC_Os04g05050	-0.0880778	31.8255
					LOC_Os01g29820	1.02739	31.8186
					LOC_Os06g09340	-0.678754	31.8023
					LOC_Os03g01222	-0.0632031	31.7488
					LOC_Os04g57390	0.140606	31.6987
					LOC_Os02g22190	0.45278	31.695
					LOC_Os07g42960	-0.562553	31.6827
					LOC_Os11g47870	0.533946	31.6738
					LOC_Os02g26810	-1.88028	31.6607
					LOC_Os11g28270	-1.1268	31.6337
					LOC_Os03g04380	-1.06039	31.6294
					LOC_Os03g15050	-0.533995	31.5558
					LOC_Os08g41250	0.141286	31.5483
					LOC_Os04g52440	0.471619	31.5368
					LOC_Os09g38030	0.477855	31.5024
					LOC_Os09g36760	0.576632	31.4678
					LOC_Os01g42380	1.08484	31.428
					LOC_Os05g37690	-0.102962	31.4193
					LOC_Os06g03660	-0.366006	31.4137
					LOC_Os05g49770	0.689521	31.387
					LOC_Os03g59390	0.0126722	31.3677
					LOC_Os01g14770	0.348862	31.3418
					LOC_Os05g35440	-0.128237	31.3403
					LOC_Os08g25900	0.916121	31.3236
					LOC_Os05g01380	1.52205	31.3003
					LOC_Os07g40250	0.667183	31.2944
					LOC_Os02g04840	0.0159829	31.2562
					LOC_Os09g27890	1.51673	31.2534
					LOC_Os03g59070	0.496178	31.2382
					LOC_Os02g15900	0.843842	31.2221
					LOC_Os12g02870	1.3001	31.2073
					LOC_Os06g06440	1.29361	31.2003
					LOC_Os05g33040	-0.565769	31.1929
					LOC_Os05g01540	0.121814	31.143
					LOC_Os12g25710	0.289058	31.1213
					LOC_Os08g42290	-2.20983	31.1082
					LOC_Os05g47490	-1.12605	31.0785
					LOC_Os09g16910	0.534751	31.0696
					LOC_Os01g73890	0.58876	31.0564
					LOC_Os03g02800	0.292012	31.0421
					LOC_Os02g04690	0.825971	30.9829
					LOC_Os02g57650	0.589007	30.9795
					LOC_Os01g62370	0.948437	30.9754
					LOC_Os03g50080	-0.511635	30.9381
					LOC_Os02g32814	-1.12561	30.9155
					LOC_Os08g01850	1.13452	30.9099
					LOC_Os01g71930	0.275752	30.8995
					LOC_Os07g39690	-0.338493	30.8661
					LOC_Os08g02230	0.178761	30.8505
					LOC_Os06g44050	1.68227	30.8482
					LOC_Os02g51850	-0.0931957	30.8381
					LOC_Os06g49010	0.265838	30.8043
					LOC_Os06g41360	0.00397695	30.7743
					LOC_Os01g43480	-0.583148	30.7342
					LOC_Os09g30400	1.07845	30.7066
					LOC_Os01g67530	0.417796	30.7005
					LOC_Os11g08569	-1.13067	30.6317
					LOC_Os11g16470	0.0101998	30.5886
					LOC_Os01g03020	0.759344	30.5234
					LOC_Os01g63770	1.24956	30.506
					LOC_Os09g12650	-0.817075	30.5022
					LOC_Os11g40070	0.260946	30.4515
					LOC_Os02g05940	3.21093	30.4168
					LOC_Os06g05150	0.388596	30.4026
					LOC_Os01g58690	-0.355619	30.3757
					LOC_Os01g07110	1.8446	30.3591
					LOC_Os01g66890	0.0774638	30.3206
					LOC_Os08g33154	0.818029	30.2851
					LOC_Os08g23730	0.739223	30.2698
					LOC_Os05g31620	-1.03965	30.2679
					LOC_Os12g19180	0.348572	30.2387
					LOC_Os01g40870	0.361514	30.2343
					LOC_Os02g55140	0.588172	30.2191
					LOC_Os12g41110	0.140772	30.209
					LOC_Os08g34650	0.975578	30.146
					LOC_Os02g49326	1.09052	30.1368
					LOC_Os03g13540	-0.668099	30.1325
					LOC_Os01g09800	1.40931	30.1107
					LOC_Os07g38000	-0.462164	30.0987
					LOC_Os05g50360	1.77503	30.087
					LOC_Os01g01620	1.02772	30.0858
					LOC_Os04g47290	0.943987	30.0853
					LOC_Os02g50480	0.547368	30.0786
					LOC_Os11g05470	-0.199054	30.0732
					LOC_Os01g58380	-0.418804	29.9653
					LOC_Os07g47490	0.569291	29.9251
					LOC_Os06g45120	0.161156	29.9169
					LOC_Os10g06760	1.28823	29.8718
					LOC_Os07g39620	-0.762888	29.8525
					LOC_Os03g55280	-0.328394	29.8502
					LOC_Os02g04660	0.860479	29.7926
					LOC_Os09g23140	1.48016	29.7825
					LOC_Os02g49160	-0.0169943	29.7788
					LOC_Os05g51670	-0.998081	29.7683
					LOC_Os02g22380	-0.00132495	29.7263
					LOC_Os08g06450	0.0948257	29.7098
					LOC_Os12g41500	-0.385363	29.7069
					LOC_Os02g10400	0.188261	29.688
					LOC_Os10g35960	0.282048	29.6729
					LOC_Os04g57380	2.03127	29.6551
					LOC_Os01g42800	1.14259	29.642
					LOC_Os05g30750	0.240656	29.5877
					LOC_Os10g40960	-1.15596	29.5551
					LOC_Os06g39660	0.648141	29.5191
					LOC_Os06g05359	0.938266	29.5147
					LOC_Os10g25780	0.210531	29.4941
					LOC_Os06g01360	-0.556211	29.489
					LOC_Os12g10720	0.283235	29.4403
					LOC_Os01g70220	2.01729	29.4402
					LOC_Os05g46350	1.7766	29.3961
					LOC_Os07g42714	-0.0582929	29.3745
					LOC_Os09g29890	0.104843	29.3682
					LOC_Os09g12770	-0.00857727	29.3553
					LOC_Os05g50120	-0.397433	29.3199
					LOC_Os08g06500	0.483689	29.2987
					LOC_Os01g47690	-0.317511	29.2724
					LOC_Os02g29980	-1.8163	29.247
					LOC_Os05g40160	0.662848	29.1845
					LOC_Os02g47210	-0.411019	29.1813
					LOC_Os01g71780	1.83368	29.1642
					LOC_Os01g70380	-0.0254569	29.1625
					LOC_Os04g55690	0.160529	29.134
					LOC_Os06g19444	0.200053	29.1094
					LOC_Os06g40360	0.0709948	29.0835
					LOC_Os07g43460	0.95538	29.0829
					LOC_Os10g32770	1.05177	29.0758
					LOC_Os03g58400	0.897163	29.0645
					LOC_Os07g22720	1.68226	29.0378
					LOC_Os03g08220	-0.187312	28.9694
					LOC_Os04g35280	-0.220816	28.9674
					LOC_Os04g31040	0.678133	28.92
					LOC_Os03g02550	-0.0372289	28.9183
					LOC_Os09g12290	0.0940636	28.9172
					LOC_Os08g41850	0.453816	28.9124
					LOC_Os01g53880	1.45157	28.894
					LOC_Os05g38230	-0.0303613	28.8698
					LOC_Os01g72230	0.128655	28.8666
					LOC_Os11g42350	0.329854	28.8597
					LOC_Os11g37700	0.723338	28.8095
					LOC_Os07g32600	0.490037	28.7889
					LOC_Os04g35420	1.63932	28.7821
					LOC_Os05g37700	1.79055	28.7554
					LOC_Os09g23540	-1.65721	28.7271
					LOC_Os07g01020	0.611506	28.7186
					LOC_Os11g11960	-1.22271	28.696
					LOC_Os03g29950	0.23517	28.6659
					LOC_Os02g41650	-0.5589	28.6354
					LOC_Os09g29490	1.0379	28.6156
					LOC_Os01g54420	1.87305	28.5837
					LOC_Os11g19720	0.476892	28.5698
					LOC_Os02g38410	0.717216	28.4983
					LOC_Os01g61610	1.21732	28.4896
					LOC_Os04g33640	0.374115	28.4753
					LOC_Os10g01570	1.74131	28.4734
					LOC_Os11g36190	0.344783	28.4713
					LOC_Os03g60700	0.710935	28.4677
					LOC_Os12g21940	-0.776324	28.4661
					LOC_Os02g42440	-0.115433	28.4537
					LOC_Os07g43240	0.549913	28.4492
					LOC_Os04g53830	1.64846	28.4357
					LOC_Os06g14740	1.39866	28.4168
					LOC_Os11g08670	-0.00145448	28.4041
					LOC_Os02g26770	-1.88136	28.3968
					LOC_Os10g19190	0.685265	28.3785
					LOC_Os06g14620	0.895998	28.372
					LOC_Os06g35540	-0.323685	28.3457
					LOC_Os12g35570	0.051549	28.3253
					LOC_Os04g13210	1.00977	28.3107
					LOC_Os02g52410	1.17211	28.31
					LOC_Os01g44050	0.737343	28.2856
					LOC_Os02g06340	1.5059	28.285
					LOC_Os02g15640	0.550722	28.2667
					LOC_Os11g45790	0.576985	28.2624
					LOC_Os10g28630	0.151301	28.2232
					LOC_Os01g09460	-0.877775	28.2183
					LOC_Os09g37240	1.53718	28.2166
					LOC_Os09g16520	-0.253512	28.1844
					LOC_Os04g41510	0.703001	28.1823
					LOC_Os07g49230	1.68243	28.1659
					LOC_Os12g04595	0.582771	28.1429
					LOC_Os12g41800	0.446183	28.1387
					LOC_Os04g45670	0.00375641	28.1363
					LOC_Os03g49400	1.4835	28.1297
					LOC_Os11g47120	1.09486	28.106
					LOC_Os06g13810	-0.667835	28.0876
					LOC_Os01g68370	-1.6201	28.0624
					LOC_Os06g47700	#DIV/0!	28.0545
					LOC_Os03g05820	1.82678	28.0491
					LOC_Os06g27890	1.0306	28.0457
					LOC_Os08g05490	0.509828	28.04
					LOC_Os01g22520	-0.240739	27.961
					LOC_Os02g14130	-0.0327931	27.9373
					LOC_Os10g38660	-3.19546	27.9288
					LOC_Os06g43760	0.955533	27.908
					LOC_Os05g51510	0.0744095	27.9038
					LOC_Os11g45250	1.19708	27.9022
					LOC_Os07g07310	0.837392	27.8301
					LOC_Os03g63920	0.897025	27.8275
					LOC_Os11g04980	1.03825	27.8123
					LOC_Os10g02500	0.629449	27.808
					LOC_Os11g41890	-0.0373894	27.7408
					LOC_Os02g54030	0.334817	27.738
					LOC_Os07g42910	-0.523892	27.7305
					LOC_Os01g56010	-0.660487	27.7279
					LOC_Os11g06890	0.0903777	27.7253
					LOC_Os04g54500	0.757242	27.7186
					LOC_Os05g41950	-0.579467	27.7163
					LOC_Os02g56150	-1.30936	27.7006
					LOC_Os03g26910	-0.945518	27.7002
					LOC_Os06g41810	-0.00336003	27.6915
					LOC_Os01g10930	-0.0740277	27.6684
					LOC_Os07g19560	0.348997	27.622
					LOC_Os07g35560	-0.163042	27.5992
					LOC_Os03g53230	-0.175736	27.5946
					LOC_Os05g49760	1.82223	27.5835
					LOC_Os03g46440	1.70602	27.575
					LOC_Os09g10600	0.6212	27.5653
					LOC_Os12g29520	1.86424	27.5607
					LOC_Os02g47180	1.16488	27.5428
					LOC_Os01g33420	0.500562	27.5416
					LOC_Os07g08440	0.0973176	27.5341
					LOC_Os01g12560	0.4459	27.5302
					LOC_Os02g33080	0.188667	27.5112
					LOC_Os01g31610	0.135823	27.4793
					LOC_Os01g47330	0.125438	27.4386
					LOC_Os01g60190	-0.304908	27.4054
					LOC_Os06g10580	0.522227	27.4004
					LOC_Os10g04620	0.651512	27.3961
					LOC_Os12g35610	-0.921447	27.3957
					LOC_Os03g12610	0.3204	27.3886
					LOC_Os03g07150	0.744037	27.381
					LOC_Os03g51030	0.509485	27.3113
					LOC_Os06g23114	-1.28399	27.3088
					LOC_Os11g12330	0.200059	27.2958
					LOC_Os03g61130	-0.215736	27.2642
					LOC_Os03g37580	-0.07538	27.2637
					LOC_Os12g36890	1.48615	27.2594
					LOC_Os01g67420	-1.81722	27.2365
					LOC_Os02g07630	0.40435	27.2183
[truncated: 5,187 more rows]

## Sheet: the  volcano  
gene ID	description
LOC_Os01g01470	OsNAC20; ONAC020
LOC_Os01g62810	regulator of chromosome condensation,	3
LOC_Os02g08150	CCT/B-box zinc finger protein, putative, expressed	1
LOC_Os02g15070	glutelin, putative, expressed
LOC_Os02g42810
LOC_Os03g20700
LOC_Os04g09430	cytochrome P450,unknown	4
LOC_Os04g41340
LOC_Os04g44924
LOC_Os04g59440
LOC_Os06g44450	CCT/B-box zinc finger protein, putative, expressed
LOC_Os06g49970
LOC_Os09g29210	OsPUP2	5
LOC_Os09g36200
LOC_Os10g32810	beta-amylase
LOC_Os10g41780
LOC_Os11g02610
LOC_Os11g13980	hsp20/alpha crystallin family protein, putative, expressed
LOC_Os12g07210
LOC_Os12g08810	VTC2, putative, expressed	2
