# Supplementary material for: Chalkiness and premature controlled by energy homeostasis in OsNAC02 Ko-mutant during vegetative endosperm development
Source: BMC Plant Biol. 2024 Mar 18;24:196. doi: 10.1186/s12870-024-04845-8 (PMC10946104; doi:10.1186/s12870-024-04845-8)
Supplement: Supplementary file 1 — Additional file 1: Figure S1. The mutant tags of target sites and mutants detection by PCR sequencing. Figure S2. The yield characters of T2 N2 /N3 mut (95 DAG) in field (95 DAG in 2021, 125 DAG in 2020). Figure S3. The homologous clusters of OsNAC family genes by phylogenetic analysis. Figure S4. The homologous analysis of NAC in plant. The Gene ID are according to the database RAP (rapdb.dna.affrc.go.jp), and (OsNAC02, Os02g0594800), (OsNAC06, Os06g0267500) in NCBI of homologous analysis. Figure S5. The ABRE/ G-box motif locations on the promoter regions of OsNAC02 regulated genes. Figure S6. The chalky phenotype of N2/N3 mut seeds (T2) in 2021. Figure S7. The histological analysis during endosperm development. Figure S8. The PCA clusters based on RNA-seq analysis. Figure S9. The heatmap diagram of DEGs in N2/N3 versus WT. Figure S10. The genes of 39 ECs in Sucrose and Starch metabolic pathway in Mapman of N2 vs WT seeds (3DAP) are verified by qRT-PCR. Figure S11. The antagonism between energy storage and development requirement under stress in Ko-Osnac02 mutant. [file 12870_2024_4845_MOESM1_ESM.zip › supplemantary data S1-S12/Supplementary S6 Table.xlsx]

## Sheet: mutants  up and down
	S6 Table. The up- and down-regulated genes notation of Venn diagram in seed (3DAP)
EXP	gene_id	N2-1	EntrezID	transcript_id	GO	KEGG	KO_ENTRY	EC	Description	trans_type	FPKM.N2_1	FPKM.WT	fc	log2(fc)	pval	qval	regulation	significant
up	LOC_Os05g48810.MSUv7.0	LOC_Os05g48810		LOC_Os05g48810.1.MSUv7.0	GO:0005737(cytoplasm);GO:0006457(protein folding);GO:0051082(unfolded protein binding)	NA	NA	NA	dnaJ homolog subfamily B member 4 [Oryza sativa Japonica Group]	NA	11.0615	1.40573	7.86887	2.97616	6.3741e-34	5.41416e-31	up	yes
up	LOC_Os08g25070.MSUv7.0	LOC_Os08g25070		LOC_Os08g25070.1.MSUv7.0	NA	NA	NA	NA	uncharacterized protein LOC4345314 [Oryza sativa Japonica Group]	NA	16.6713	1.9601	8.50533	3.08837	6.05739e-32	4.47404e-29	up	yes
up	LOC_Os01g12020.MSUv7.0	LOC_Os01g12020		LOC_Os01g12020.1.MSUv7.0	GO:0004553(hydrolase activity, hydrolyzing O-glycosyl compounds);GO:0005576(extracellular region);GO:0008810(cellulase activity);GO:0030245(cellulose catabolic process);GO:0030246(carbohydrate binding);GO:0071555(cell wall organization)	00500(Starch and sucrose metabolism)	K01179	EC:3.2.1.4	endoglucanase 1 [Oryza sativa Japonica Group]	NA	21.0045	3.70273	5.67269	2.50403	3.44205e-29	2.24898e-26	up	yes
up	LOC_Os12g23980.MSUv7.0	LOC_Os12g23980		LOC_Os12g23980.1.MSUv7.0	GO:0004252(serine-type endopeptidase activity);GO:0005618(cell wall)	NA	NA	NA	subtilisin-like protease SBT1.8 [Oryza sativa Japonica Group]	NA	27.5849	5.25947	5.2448	2.39089	4.84331e-28	3.04734e-25	up	yes
up	LOC_Os10g40200.MSUv7.0	LOC_Os10g40200		LOC_Os10g40200.1.MSUv7.0	GO:0003824(catalytic activity);GO:0004084(branched-chain-amino-acid transaminase activity);GO:0005829(cytosol);GO:0009082(branched-chain amino acid biosynthetic process);GO:0009097(isoleucine biosynthetic process);GO:0009098(leucine biosynthetic process);GO:0009099(valine biosynthetic process);GO:0009507(chloroplast);GO:0009570(chloroplast stroma);GO:0052654(L-leucine transaminase activity);GO:00…	00270(Cysteine and methionine metabolism);00280(Valine, leucine and isoleucine degradation);00290(Valine, leucine and isoleucine biosynthesis);00770(Pantothenate and CoA biosynthesis)	K00826	EC:2.6.1.42	putative aminotransferase [Oryza sativa Japonica Group]	NA	7.65555	1.03772	7.37731	2.88309	7.98457e-28	4.84436e-25	up	yes
up	LOC_Os03g25350.MSUv7.0	LOC_Os03g25350		LOC_Os03g25350.1.MSUv7.0	GO:0005576(extracellular region);GO:0006869(lipid transport);GO:0008289(lipid binding)	NA	NA	NA	uncharacterized protein LOC4332927 [Oryza sativa Japonica Group]	NA	1007.07	204.33	4.92865	2.30119	1.27659e-27	7.22892e-25	up	yes
up	LOC_Os05g33710.MSUv7.0	LOC_Os05g33710		LOC_Os05g33710.1.MSUv7.0	GO:0000166(nucleotide binding);GO:0005737(cytoplasm);GO:0008150(biological_process);GO:0080008(Cul4-RING E3 ubiquitin ligase complex)	NA	NA	NA	LEC14B protein isoform X1 [Oryza sativa Japonica Group]	NA	12.0091	2.27212	5.28543	2.40202	1.25979e-26	6.29451e-24	up	yes
up	LOC_Os08g41390.MSUv7.0	LOC_Os08g41390		LOC_Os08g41390.2.MSUv7.0;LOC_Os08g41390.1.MSUv7.0	GO:0003755(peptidyl-prolyl cis-trans isomerase activity);GO:0005528(FK506 binding);GO:0005789(endoplasmic reticulum membrane);GO:0061077(chaperone-mediated protein folding);GO:0061077(chaperone-mediated protein folding)	NA	NA	NA	70 kDa peptidyl-prolyl isomerase [Oryza sativa Japonica Group]	NA	24.698	5.20045	4.74921	2.24769	7.20981e-26	3.31028e-23	up	yes
up	LOC_Os03g57340.MSUv7.0	LOC_Os03g57340		LOC_Os03g57340.1.MSUv7.0	GO:0005634(nucleus)	04141(Protein processing in endoplasmic reticulum)	K09503	NA	dnaJ protein homolog [Oryza sativa Japonica Group]	NA	49.7453	10.4553	4.75788	2.25032	7.87299e-26	3.51964e-23	up	yes
up	LOC_Os01g46220.MSUv7.0	LOC_Os01g46220		LOC_Os01g46220.1.MSUv7.0	GO:0005576(extracellular region);GO:0005618(cell wall);GO:0016021(integral component of membrane);GO:0016042(lipid catabolic process);GO:0016787(hydrolase activity);GO:0016788(hydrolase activity, acting on ester bonds);GO:0052689(carboxylic ester hydrolase activity)	00901(Indole alkaloid biosynthesis)	K21026	EC:3.1.1.80	GDSL esterase/lipase At1g28600 [Oryza sativa Japonica Group]	NA	15.8195	2.95496	5.35355	2.4205	1.00457e-25	4.37582e-23	up	yes
up	LOC_Os07g43740.MSUv7.0	LOC_Os07g43740		LOC_Os07g43740.1.MSUv7.0	GO:0000209(protein polyubiquitination);GO:0043161(proteasome-mediated ubiquitin-dependent protein catabolic process);GO:0061630(ubiquitin protein ligase activity)	NA	NA	NA	E3 ubiquitin-protein ligase SIRP1-like [Oryza sativa Japonica Group]	NA	14.9578	2.49135	6.0039	2.5859	2.1947e-25	9.09355e-23	up	yes
up	LOC_Os03g16860.MSUv7.0	LOC_Os03g16860		LOC_Os03g16860.1.MSUv7.0	GO:0005524(ATP binding);GO:0005618(cell wall);GO:0005634(nucleus);GO:0005739(mitochondrion);GO:0005774(vacuolar membrane);GO:0005794(Golgi apparatus);GO:0005829(cytosol);GO:0005886(plasma membrane);GO:0006351(transcription, DNA-templated);GO:0006355(regulation of transcription, DNA-templated);GO:0006457(protein folding);GO:0006986(response to unfolded protein);GO:0009266(response to temperature s…	03040(Spliceosome);04141(Protein processing in endoplasmic reticulum);04144(Endocytosis)	K03283	NA	heat shock cognate 70 kDa protein 2 [Oryza sativa Japonica Group]	NA	9.77623	1.88502	5.18626	2.3747	4.52598e-25	1.83065e-22	up	yes
up	LOC_Os04g45480.MSUv7.0	LOC_Os04g45480		LOC_Os04g45480.1.MSUv7.0	GO:0051131(chaperone-mediated protein complex assembly);GO:0051879(Hsp90 protein binding);GO:0070678(preprotein binding)	NA	NA	NA	Os04g0538000, partial [Oryza sativa Japonica Group]	NA	8.68692	1.65695	5.24273	2.39032	2.29202e-24	8.84928e-22	up	yes
up	LOC_Os08g04710.MSUv7.0	LOC_Os08g04710		LOC_Os08g04710.1.MSUv7.0	NA	NA	NA	NA	Os08g0142500, partial [Oryza sativa Japonica Group]	NA	16.3755	3.05426	5.36153	2.42264	3.81236e-23	1.30839e-20	up	yes
up	LOC_Os04g45520.MSUv7.0	LOC_Os04g45520		LOC_Os04g45520.1.MSUv7.0	GO:0005381(iron ion transmembrane transporter activity);GO:0005384(manganese ion transmembrane transporter activity);GO:0006880(intracellular sequestering of iron ion);GO:0016020(membrane);GO:0030026(cellular manganese ion homeostasis);GO:0071281(cellular response to iron ion);GO:0071421(manganese ion transmembrane transport)	00940(Phenylpropanoid biosynthesis)	K00430	EC:1.11.1.7	Os04g0538400, partial [Oryza sativa Japonica Group]	NA	25.4178	5.54094	4.58727	2.19764	4.79923e-23	1.59861e-20	up	yes
up	LOC_Os12g12230.MSUv7.0	LOC_Os12g12230		LOC_Os12g12230.1.MSUv7.0	NA	NA	NA	NA	expressed protein [Oryza sativa Japonica Group]	NA	36.2716	7.71614	4.70074	2.23289	2.29601e-22	6.96511e-20	up	yes
up	LOC_Os12g27770.MSUv7.0	LOC_Os12g27770		LOC_Os12g27770.1.MSUv7.0	NA	NA	NA	NA	transposon protein, putative, CACTA, En/Spm sub-class, expressed [Oryza sativa Japonica Group]	NA	4.09606	0.712007	5.75284	2.52427	9.2393e-22	2.70616e-19	up	yes
up	LOC_Os02g51680.MSUv7.0	LOC_Os02g51680		LOC_Os02g51680.1.MSUv7.0	GO:0004805(trehalose-phosphatase activity);GO:0005634(nucleus);GO:0005730(nucleolus);GO:0005737(cytoplasm);GO:0005992(trehalose biosynthetic process);GO:0046686(response to cadmium ion)	00500(Starch and sucrose metabolism)	K01087	EC:3.1.3.12	probable trehalose-phosphate phosphatase 4 [Oryza sativa Japonica Group]	NA	6.09422	1.15149	5.29245	2.40393	3.71105e-21	9.85052e-19	up	yes
up	LOC_Os01g26320.MSUv7.0	LOC_Os01g26320		LOC_Os01g26320.1.MSUv7.0	NA	NA	NA	NA	uncharacterized protein LOC4325724 [Oryza sativa Japonica Group]	NA	13.2639	2.91176	4.5553	2.18754	1.50705e-20	3.76496e-18	up	yes
up	LOC_Os12g32040.MSUv7.0	LOC_Os12g32040		LOC_Os12g32040.1.MSUv7.0	NA	NA	NA	NA	uncharacterized protein LOC107277139 [Oryza sativa Japonica Group]	NA	24.9867	6.10029	4.09599	2.03421	1.90581e-19	4.20467e-17	up	yes
up	LOC_Os05g38530.MSUv7.0	LOC_Os05g38530		LOC_Os05g38530.1.MSUv7.0	GO:0005524(ATP binding);GO:0005618(cell wall);GO:0005634(nucleus);GO:0005739(mitochondrion);GO:0005774(vacuolar membrane);GO:0005794(Golgi apparatus);GO:0005829(cytosol);GO:0005886(plasma membrane);GO:0006351(transcription, DNA-templated);GO:0006355(regulation of transcription, DNA-templated);GO:0006457(protein folding);GO:0006986(response to unfolded protein);GO:0009266(response to temperature s…	03040(Spliceosome);04141(Protein processing in endoplasmic reticulum);04144(Endocytosis)	K03283	NA	probable mediator of RNA polymerase II transcription subunit 37c [Oryza sativa Japonica Group]	NA	6.94802	1.7494	3.97166	1.98974	2.77616e-18	5.18257e-16	up	yes
up	LOC_Os11g11530.MSUv7.0	LOC_Os11g11530		LOC_Os11g11530.1.MSUv7.0	GO:0005576(extracellular region);GO:0008150(biological_process)	NA	NA	NA	uncharacterized protein LOC107276700 [Oryza sativa Japonica Group]	NA	24.5532	6.42318	3.82259	1.93455	3.62878e-18	6.62857e-16	up	yes
up	LOC_Os01g62290.MSUv7.0	LOC_Os01g62290		LOC_Os01g62290.1.MSUv7.0;LOC_Os01g62290.2.MSUv7.0	GO:0005524(ATP binding);GO:0005618(cell wall);GO:0005634(nucleus);GO:0005739(mitochondrion);GO:0005774(vacuolar membrane);GO:0005794(Golgi apparatus);GO:0005829(cytosol);GO:0005886(plasma membrane);GO:0006351(transcription, DNA-templated);GO:0006355(regulation of transcription, DNA-templated);GO:0006457(protein folding);GO:0006986(response to unfolded protein);GO:0009266(response to temperature s…	03040(Spliceosome);04141(Protein processing in endoplasmic reticulum);04144(Endocytosis);04144(Endocytosis)	K03283	NA	probable mediator of RNA polymerase II transcription subunit 37c [Oryza sativa Japonica Group]	NA	9.08378	2.43639	3.72838	1.89855	9.89093e-18	1.71456e-15	up	yes
down	LOC_Os08g40690.MSUv7.0	LOC_Os08g40690		LOC_Os08g40690.1.MSUv7.0	GO:0004568(chitinase activity);GO:0005576(extracellular region);GO:0006032(chitin catabolic process);GO:0008061(chitin binding)	00520(Amino sugar and nucleotide sugar metabolism)	K01183	EC:3.2.1.14	xylanase inhibitor protein 1-like [Oryza sativa Japonica Group]	NA	1.62118	47.2272	0.0343272	-4.8645	1.4683e-77	2.49435e-73	down	yes
down	LOC_Os11g37270.MSUv7.0	LOC_Os11g37270		LOC_Os11g37270.1.MSUv7.0	NA	NA	NA	NA	hypothetical protein OsI_36607 [Oryza sativa Indica Group]	NA	17.7856	271.916	0.0654084	-3.93438	4.47938e-64	3.80479e-60	down	yes
down	LOC_Os08g03410.MSUv7.0	LOC_Os08g03410		LOC_Os08g03410.1.MSUv7.0	GO:0042735(protein body);GO:0045735(nutrient reservoir activity);GO:0051259(protein complex oligomerization)	NA	NA	NA	hypothetical protein OsJ_25906 [Oryza sativa Japonica Group]	NA	4.15543	57.9441	0.0717144	-3.80159	1.85723e-57	1.05169e-53	down	yes
down	LOC_Os08g40680.MSUv7.0	LOC_Os08g40680		LOC_Os08g40680.1.MSUv7.0	GO:0004568(chitinase activity);GO:0005576(extracellular region);GO:0006032(chitin catabolic process);GO:0008061(chitin binding)	00520(Amino sugar and nucleotide sugar metabolism)	K01183	EC:3.2.1.14	xylanase inhibitor protein 2-like [Oryza sativa Japonica Group]	NA	0.89015	15.5358	0.0572966	-4.12541	2.41267e-49	1.02466e-45	down	yes
down	LOC_Os07g15460.MSUv7.0	LOC_Os07g15460		LOC_Os07g15460.1.MSUv7.0;LOC_Os07g15460.2.MSUv7.0	GO:0005381(iron ion transmembrane transporter activity);GO:0034755(iron ion transmembrane transport);GO:0034755(iron ion transmembrane transport)	NA	NA	NA	metal transporter Nramp1 isoform X4 [Oryza sativa Japonica Group]	NA	1.91092	20.1656	0.0947614	-3.39956	8.81715e-45	2.99571e-41	down	yes
down	LOC_Os10g11889.MSUv7.0	LOC_Os10g11889		LOC_Os10g11889.1.MSUv7.0;LOC_Os10g11889.2.MSUv7.0	NA	NA	NA	NA	Os10g0195250, partial [Oryza sativa Japonica Group]	NA	8.439	87.8028	0.0961131	-3.37912	1.07874e-44	3.05426e-41	down	yes
down	LOC_Os11g13980.MSUv7.0	LOC_Os11g13980		LOC_Os11g13980.1.MSUv7.0	GO:0009408(response to heat)	04141(Protein processing in endoplasmic reticulum)	K13993	NA	21.9 kDa heat shock protein [Oryza sativa Japonica Group]	NA	5.63102	56.5733	0.0995348	-3.32866	4.95617e-44	1.20279e-40	down	yes
down	LOC_Os01g03360.MSUv7.0	LOC_Os01g03360		LOC_Os01g03360.1.MSUv7.0	NA	NA	NA	NA	Bowman-Birk type bran trypsin inhibitor [Oryza sativa Japonica Group]	NA	2.02691	23.1259	0.0876466	-3.51216	5.7782e-44	1.227e-40	down	yes
down	LOC_Os11g15624.MSUv7.0	LOC_Os11g15624		LOC_Os11g15624.1.MSUv7.0;LOC_Os11g15624.2.MSUv7.0;LOC_Os11g15624.3.MSUv7.0	NA	NA	NA	NA	unknown, partial [Oryza sativa Indica Group]	NA	1.11073	15.3771	0.0722329	-3.7912	6.99478e-44	1.3203e-40	down	yes
down	LOC_Os01g72810.MSUv7.0	LOC_Os01g72810		LOC_Os01g72810.1.MSUv7.0	GO:0004674(protein serine/threonine kinase activity);GO:0005886(plasma membrane);GO:0006468(protein phosphorylation)	NA	NA	NA	EP1-like glycoprotein 2 [Oryza sativa Japonica Group]	NA	3.62697	33.3169	0.108863	-3.19942	4.65275e-42	7.90409e-39	down	yes
down	LOC_Os02g44108.MSUv7.0	LOC_Os02g44108		LOC_Os02g44108.1.MSUv7.0	GO:0005576(extracellular region);GO:0005618(cell wall);GO:0009826(unidimensional cell growth);GO:0009828(plant-type cell wall loosening);GO:0009831(plant-type cell wall modification involved in multidimensional cell growth);GO:0016020(membrane);GO:0019953(sexual reproduction)	NA	NA	NA	expansin-B11 [Oryza sativa Japonica Group]	NA	2.02857	20.6171	0.0983924	-3.34531	1.82702e-41	2.82159e-38	down	yes
down	LOC_Os04g52280.MSUv7.0	LOC_Os04g52280		LOC_Os04g52280.1.MSUv7.0	GO:0009809(lignin biosynthetic process);GO:0045551(cinnamyl-alcohol dehydrogenase activity)	00940(Phenylpropanoid biosynthesis)	K00083	EC:1.1.1.195	cinnamyl alcohol dehydrogenase 7 [Oryza sativa Japonica Group]	NA	1.37876	12.2987	0.112106	-3.15707	9.96231e-40	1.41033e-36	down	yes
down	LOC_Os04g36750.MSUv7.0	LOC_Os04g36750		LOC_Os04g36750.1.MSUv7.0	GO:0009408(response to heat)	04141(Protein processing in endoplasmic reticulum)	K13993	NA	23.2 kDa heat shock protein [Oryza sativa Japonica Group]	NA	6.91369	58.5461	0.11809	-3.08204	1.69624e-39	2.21659e-36	down	yes
down	LOC_Os12g38720.MSUv7.0	LOC_Os12g38720		LOC_Os12g38720.1.MSUv7.0	NA	NA	NA	NA	transposon protein, putative, CACTA, En/Spm sub-class [Oryza sativa Japonica Group]	NA	3.25305	30.5328	0.106543	-3.2305	2.54834e-38	3.09223e-35	down	yes
down	LOC_Os12g08760.MSUv7.0	LOC_Os12g08760		LOC_Os12g08760.1.MSUv7.0	GO:0005737(cytoplasm);GO:0006097(glyoxylate cycle);GO:0046912(transferase activity, transferring acyl groups, acyl groups converted into alkyl on transfer)	NA	NA	NA	carboxyvinyl-carboxyphosphonate phosphorylmutase, chloroplastic [Oryza sativa Japonica Group]	NA	0.743103	8.10801	0.0916504	-3.44771	1.83952e-37	2.08332e-34	down	yes
down	LOC_Os11g02379.MSUv7.0	LOC_Os11g02379		LOC_Os11g02379.1.MSUv7.0	NA	NA	NA	NA	Os11g0115532 [Oryza sativa Japonica Group]	NA	0.582953	7.40836	0.0786885	-3.6677	2.55299e-37	2.71064e-34	down	yes
down	LOC_Os08g08960.MSUv7.0	LOC_Os08g08960		LOC_Os08g08960.1.MSUv7.0	GO:0005618(cell wall);GO:0033609(oxalate metabolic process);GO:0046564(oxalate decarboxylase activity)	NA	NA	NA	germin-like protein 8-2 [Oryza sativa Japonica Group]	NA	210.386	1415.21	0.148661	-2.74991	1.8489e-35	1.8476e-32	down	yes
down	LOC_Os12g13340.MSUv7.0	LOC_Os12g13340		LOC_Os12g13340.1.MSUv7.0;LOC_Os12g13340.2.MSUv7.0	GO:0006999(nuclear pore organization);GO:0017056(structural constituent of nuclear pore);GO:0044611(nuclear pore inner ring);GO:0044611(nuclear pore inner ring)	NA	NA	NA	uncharacterized protein LOC9266774 [Oryza sativa Japonica Group];expressed protein [Oryza sativa Japonica Group]	NA	1.68558	12.6209	0.133555	-2.9045	3.02503e-35	2.78411e-32	down	yes
down	LOC_Os01g03390.MSUv7.0	LOC_Os01g03390		LOC_Os01g03390.1.MSUv7.0	NA	NA	NA	NA	putative Bowman Birk trypsin inhibitor [Oryza sativa Indica Group]	NA	1.28938	13.1214	0.0982656	-3.34717	3.11385e-35	2.78411e-32	down	yes
down	LOC_Os07g45920.MSUv7.0	LOC_Os07g45920		LOC_Os07g45920.1.MSUv7.0	GO:0005634(nucleus)	03410(Base excision repair)	K01247	EC:3.2.2.21	Os07g0652800 [Oryza sativa Japonica Group]	NA	1.03217	8.8134	0.117113	-3.09402	8.34894e-33	6.75389e-30	down	yes
down	LOC_Os06g48200.MSUv7.0	LOC_Os06g48200		LOC_Os06g48200.1.MSUv7.0	GO:0004553(hydrolase activity, hydrolyzing O-glycosyl compounds);GO:0005576(extracellular region);GO:0005618(cell wall);GO:0009832(plant-type cell wall biogenesis);GO:0010411(xyloglucan metabolic process);GO:0016762(xyloglucan:xyloglucosyl transferase activity);GO:0016798(hydrolase activity, acting on glycosyl bonds);GO:0048046(apoplast);GO:0071555(cell wall organization)	NA	NA	NA	probable xyloglucan endotransglucosylase/hydrolase protein 25 [Oryza sativa Japonica Group]	NA	6.06388	39.9317	0.151856	-2.71922	4.60095e-32	3.55277e-29	down	yes
down	LOC_Os03g54000.MSUv7.0	LOC_Os03g54000		LOC_Os03g54000.2.MSUv7.0;LOC_Os03g54000.1.MSUv7.0	GO:0005887(integral component of plasma membrane);GO:0006857(oligopeptide transport);GO:0015031(protein transport);GO:0016020(membrane);GO:0035673(oligopeptide transmembrane transporter activity);GO:0080167(response to karrikin);GO:0080167(response to karrikin)	NA	NA	NA	oligopeptide transporter 3 [Oryza sativa Japonica Group]	NA	0.695738	5.32018	0.130773	-2.93486	1.22881e-30	8.69792e-28	down	yes
down	LOC_Os09g26620.MSUv7.0	LOC_Os09g26620		LOC_Os09g26620.1.MSUv7.0;LOC_Os09g26620.3.MSUv7.0;LOC_Os09g26620.4.MSUv7.0;LOC_Os09g26620.5.MSUv7.0;LOC_Os09g26620.2.MSUv7.0	GO:0003674(molecular_function);GO:0005634(nucleus);GO:0005634(nucleus)	NA	NA	NA	dormancy-associated protein homolog 3 [Oryza sativa Japonica Group];dormancy-associated protein homolog 3-like [Aegilops tauschii subsp. tauschii];Os08g0453200, partial [Oryza sativa Japonica Group]	NA	3.22469	20.7605	0.155328	-2.68661	3.83544e-30	2.60626e-27	down	yes
down	LOC_Os09g25060.MSUv7.0	LOC_Os09g25060		LOC_Os09g25060.1.MSUv7.0	GO:0002237(response to molecule of bacterial origin);GO:0003700(DNA binding transcription factor activity);GO:0005515(protein binding);GO:0005634(nucleus);GO:0006351(transcription, DNA-templated);GO:0006355(regulation of transcription, DNA-templated);GO:0009611(response to wounding);GO:0009751(response to salicylic acid);GO:0010200(response to chitin);GO:0031347(regulation of defense response);GO…	04626(Plant-pathogen interaction)	K18835	NA	WRKY transcription factor WRKY76 [Oryza sativa Japonica Group]	NA	2.47292	15.1145	0.163612	-2.61165	8.37781e-28	4.90767e-25	down	yes
down	LOC_Os10g40700.MSUv7.0	LOC_Os10g40700		LOC_Os10g40700.1.MSUv7.0	GO:0005576(extracellular region);GO:0005618(cell wall);GO:0009826(unidimensional cell growth);GO:0009828(plant-type cell wall loosening);GO:0009831(plant-type cell wall modification involved in multidimensional cell growth);GO:0016020(membrane);GO:0019953(sexual reproduction)	NA	NA	NA	expansin-B6 [Oryza sativa Japonica Group]	NA	1.35352	9.64564	0.140325	-2.83316	2.69376e-27	1.47618e-24	down	yes
down	LOC_Os01g15270.MSUv7.0	LOC_Os01g15270		LOC_Os01g15270.1.MSUv7.0	NA	NA	NA	NA	Os01g0256500, partial [Oryza sativa Japonica Group]	NA	37.3758	194.069	0.19259	-2.37639	3.97159e-27	2.10842e-24	down	yes
down	LOC_Os10g05980.MSUv7.0	LOC_Os10g05980		LOC_Os10g05980.1.MSUv7.0	NA	NA	NA	NA	proline-rich protein 4 [Oryza sativa Japonica Group]	NA	1.02956	8.33529	0.123518	-3.0172	4.99253e-27	2.5701e-24	down	yes
down	LOC_Os02g56510.MSUv7.0	LOC_Os02g56510		LOC_Os02g56510.1.MSUv7.0	GO:0005802(trans-Golgi network);GO:0005886(plasma membrane);GO:0006817(phosphate ion transport)	NA	NA	NA	phosphate transporter PHO1-2 [Oryza sativa Japonica Group]	NA	0.502047	3.29543	0.152346	-2.71457	3.94419e-26	1.9144e-23	down	yes
down	LOC_Os05g39990.MSUv7.0	LOC_Os05g39990		LOC_Os05g39990.1.MSUv7.0	GO:0005576(extracellular region);GO:0005618(cell wall);GO:0006949(syncytium formation);GO:0009505(plant-type cell wall);GO:0009664(plant-type cell wall organization);GO:0009739(response to gibberellin);GO:0009826(unidimensional cell growth);GO:0009828(plant-type cell wall loosening);GO:0010114(response to red light);GO:0010119(regulation of stomatal movement);GO:0016020(membrane)	NA	NA	NA	expansin-A4 [Oryza sativa Japonica Group]	NA	5.03111	27.1432	0.185354	-2.43164	6.23661e-26	2.94299e-23	down	yes
down	LOC_Os01g61044.MSUv7.0	LOC_Os01g61044		LOC_Os01g61044.2.MSUv7.0;LOC_Os01g61044.1.MSUv7.0	GO:0003333(amino acid transmembrane transport);GO:0015171(amino acid transmembrane transporter activity);GO:0015171(amino acid transmembrane transporter activity)	NA	NA	NA	amino acid transporter AVT6C isoform X2 [Oryza sativa Japonica Group];amino acid transporter AVT6C isoform X1 [Oryza sativa Japonica Group]	NA	0.697116	4.63963	0.150253	-2.73454	1.23472e-25	5.24384e-23	down	yes
down	LOC_Os07g38130.MSUv7.0	LOC_Os07g38130		LOC_Os07g38130.1.MSUv7.0	GO:0004857(enzyme inhibitor activity);GO:0048833(specification of floral organ number)	NA	NA	NA	polygalacturonase inhibitor 1 [Oryza sativa Japonica Group]	NA	1.11797	7.32817	0.152558	-2.71257	1.05044e-24	4.14996e-22	down	yes
down	LOC_Os07g40290.MSUv7.0	LOC_Os07g40290		LOC_Os07g40290.1.MSUv7.0	GO:0009416(response to light stimulus);GO:0009733(response to auxin)	04075(Plant hormone signal transduction)	K14487	NA	probable indole-3-acetic acid-amido synthetase GH3.8 [Oryza sativa Japonica Group]	NA	1.38367	7.63807	0.181154	-2.46471	5.64108e-24	2.12957e-21	down	yes
down	LOC_Os12g36110.MSUv7.0	LOC_Os12g36110		LOC_Os12g36110.1.MSUv7.0	GO:0003677(DNA binding);GO:0005516(calmodulin binding);GO:0005634(nucleus);GO:0006351(transcription, DNA-templated);GO:0006355(regulation of transcription, DNA-templated);GO:0006950(response to stress)	NA	NA	NA	calmodulin-binding protein 60 D isoform X2 [Oryza sativa Japonica Group]	NA	0.33536	2.48842	0.134768	-2.89145	6.28908e-24	2.32259e-21	down	yes
down	LOC_Os06g22960.MSUv7.0	LOC_Os06g22960		LOC_Os06g22960.1.MSUv7.0	GO:0005887(integral component of plasma membrane);GO:0009705(plant-type vacuole membrane);GO:0009992(cellular water homeostasis);GO:0015250(water channel activity);GO:0015254(glycerol channel activity);GO:0034220(ion transmembrane transport);GO:0042807(central vacuole)	NA	NA	NA	probable aquaporin TIP2-2 [Oryza sativa Japonica Group]	NA	6.75443	32.822	0.20579	-2.28076	1.18851e-23	4.29582e-21	down	yes
down	LOC_Os07g07990.MSUv7.0	LOC_Os07g07990		LOC_Os07g07990.1.MSUv7.0	GO:0005199(structural constituent of cell wall);GO:0005576(extracellular region);GO:0005618(cell wall);GO:0071555(cell wall organization)	NA	NA	NA	Os07g0176400 [Oryza sativa Japonica Group]	NA	7.6513	36.0029	0.212519	-2.23434	2.58005e-23	9.13122e-21	down	yes
down	LOC_Os02g17620.MSUv7.0	LOC_Os02g17620		LOC_Os02g17620.1.MSUv7.0	GO:0003824(catalytic activity);GO:0005737(cytoplasm)	NA	NA	NA	probable inactive nicotinamidase At3g16190 [Oryza sativa Japonica Group]	NA	1.99022	11.7507	0.169371	-2.56174	3.85093e-23	1.30839e-20	down	yes
down	LOC_Os01g73200.MSUv7.0	LOC_Os01g73200		LOC_Os01g73200.1.MSUv7.0	GO:0004601(peroxidase activity);GO:0009505(plant-type cell wall);GO:0009664(plant-type cell wall organization)	00940(Phenylpropanoid biosynthesis)	K00430	EC:1.11.1.7	cationic peroxidase SPC4 [Oryza sativa Japonica Group]	NA	0.682037	4.99737	0.136479	-2.87325	6.92491e-23	2.26231e-20	down	yes
down	LOC_Os09g30490.MSUv7.0	LOC_Os09g30490		LOC_Os09g30490.1.MSUv7.0	GO:0005509(calcium ion binding)	NA	NA	NA	uncharacterized protein LOC9271885 [Oryza sativa Japonica Group]	NA	2.47772	14.4307	0.171699	-2.54205	1.19834e-22	3.84102e-20	down	yes
down	LOC_Os04g56470.MSUv7.0	LOC_Os04g56470		LOC_Os04g56470.1.MSUv7.0;LOC_Os04g56470.2.MSUv7.0	GO:0003333(amino acid transmembrane transport);GO:0005886(plasma membrane);GO:0015171(amino acid transmembrane transporter activity);GO:0015171(amino acid transmembrane transporter activity)	NA	NA	NA	probable amino acid permease 7 [Oryza sativa Japonica Group]	NA	8.57031	39.0564	0.219434	-2.18814	1.33943e-22	4.21375e-20	down	yes
down	LOC_Os06g06260.MSUv7.0	LOC_Os06g06260		LOC_Os06g06260.1.MSUv7.0	GO:0005576(extracellular region);GO:0016042(lipid catabolic process);GO:0016788(hydrolase activity, acting on ester bonds);GO:0052689(carboxylic ester hydrolase activity)	00901(Indole alkaloid biosynthesis)	K21026	EC:3.1.1.80	GDSL esterase/lipase At5g45910 [Oryza sativa Japonica Group]	NA	9.7709	44.1765	0.221178	-2.17672	2.04871e-22	6.3279e-20	down	yes
down	LOC_Os10g05990.MSUv7.0	LOC_Os10g05990		LOC_Os10g05990.1.MSUv7.0	NA	NA	NA	NA	proline-rich protein 4 [Oryza sativa Japonica Group]	NA	1.6079	9.17541	0.17524	-2.51259	7.59501e-22	2.26358e-19	down	yes
down	LOC_Os02g01590.MSUv7.0	LOC_Os02g01590		LOC_Os02g01590.1.MSUv7.0	GO:0005975(carbohydrate metabolic process);GO:0050306(sucrose 1F-fructosyltransferase activity)	NA	NA	NA	sucrose:sucrose 1-fructosyltransferase [Oryza sativa Japonica Group]	NA	0.4034	2.59459	0.155477	-2.68522	1.01075e-21	2.91028e-19	down	yes
down	LOC_Os05g09440.MSUv7.0	LOC_Os05g09440		LOC_Os05g09440.1.MSUv7.0	GO:0004470(malic enzyme activity);GO:0004471(malate dehydrogenase (decarboxylating) (NAD+) activity);GO:0004473(malate dehydrogenase (decarboxylating) (NADP+) activity);GO:0005829(cytosol);GO:0006090(pyruvate metabolic process);GO:0006108(malate metabolic process);GO:0008948(oxaloacetate decarboxylase activity);GO:0009507(chloroplast);GO:0016652(oxidoreductase activity, acting on NAD(P)H, NAD(P) …	00620(Pyruvate metabolism);00710(Carbon fixation in photosynthetic organisms)	K00029	EC:1.1.1.40	NADP-dependent malic enzyme, chloroplastic-like [Oryza sativa Japonica Group]	NA	4.02137	18.1211	0.221916	-2.17191	1.07576e-21	3.04583e-19	down	yes
down	LOC_Os06g21240.MSUv7.0	LOC_Os06g21240		LOC_Os06g21240.1.MSUv7.0	NA	NA	NA	NA	keratin-associated protein 21-1 [Oryza sativa Japonica Group]	NA	2.92814	15.924	0.183882	-2.44315	1.80669e-21	5.03149e-19	down	yes
down	LOC_Os12g05260.MSUv7.0	LOC_Os12g05260		LOC_Os12g05260.1.MSUv7.0	NA	NA	NA	NA	phytosulfokines 5 [Oryza sativa Japonica Group]	NA	5.67886	26.3595	0.215439	-2.21465	2.04024e-21	5.59025e-19	down	yes
down	LOC_Os11g37950.MSUv7.0	LOC_Os11g37950		LOC_Os11g37950.1.MSUv7.0	GO:0000325(plant-type vacuole);GO:0004540(ribonuclease activity);GO:0004568(chitinase activity);GO:0005576(extracellular region);GO:0008061(chitin binding);GO:0009615(response to virus);GO:0009627(systemic acquired resistance);GO:0009651(response to salt stress);GO:0009723(response to ethylene);GO:0009817(defense response to fungus, incompatible interaction);GO:0031640(killing of cells of other o…	NA	NA	NA	barwin [Oryza sativa Japonica Group]	NA	9.85908	43.6337	0.225951	-2.14592	2.90772e-21	7.84068e-19	down	yes
down	LOC_Os11g33270.MSUv7.0	LOC_Os11g33270		LOC_Os11g33270.1.MSUv7.0	GO:0004553(hydrolase activity, hydrolyzing O-glycosyl compounds);GO:0005576(extracellular region);GO:0005618(cell wall);GO:0010411(xyloglucan metabolic process);GO:0016762(xyloglucan:xyloglucosyl transferase activity);GO:0016798(hydrolase activity, acting on glycosyl bonds);GO:0042546(cell wall biogenesis);GO:0048046(apoplast);GO:0071555(cell wall organization)	NA	NA	NA	probable xyloglucan endotransglucosylase/hydrolase [Oryza sativa Japonica Group]	NA	2.25226	11.3255	0.198866	-2.33013	4.42354e-21	1.15611e-18	down	yes
down	LOC_Os03g26210.MSUv7.0	LOC_Os03g26210		LOC_Os03g26210.3.MSUv7.0;LOC_Os03g26210.2.MSUv7.0;LOC_Os03g26210.1.MSUv7.0	GO:0005634(nucleus);GO:0005634(nucleus)	NA	NA	NA	transcription factor BHLH062-like [Oryza sativa Japonica Group]	NA	5.18447	23.302	0.22249	-2.16819	4.70942e-21	1.21218e-18	down	yes
down	LOC_Os01g06310.MSUv7.0	LOC_Os01g06310		LOC_Os01g06310.1.MSUv7.0	NA	NA	NA	NA	holotricin-3 [Oryza sativa Japonica Group]	NA	2.24936	12.4152	0.181178	-2.46452	8.34915e-21	2.11695e-18	down	yes
down	LOC_Os09g31478.MSUv7.0	LOC_Os09g31478		LOC_Os09g31478.1.MSUv7.0;LOC_Os09g31478.2.MSUv7.0	GO:0005789(endoplasmic reticulum membrane);GO:0009672(auxin:proton symporter activity);GO:0009733(response to auxin);GO:0009734(auxin-activated signaling pathway);GO:0009926(auxin polar transport);GO:0016021(integral component of membrane);GO:0055085(transmembrane transport);GO:0055085(transmembrane transport)	NA	NA	NA	protein PIN-LIKES 3 [Oryza sativa Japonica Group]	NA	5.20848	22.0348	0.236376	-2.08085	1.68647e-20	4.10642e-18	down	yes
down	LOC_Os02g09190.MSUv7.0	LOC_Os02g09190		LOC_Os02g09190.1.MSUv7.0	GO:0016020(membrane);GO:0016709(oxidoreductase activity, acting on paired donors, with incorporation or reduction of molecular oxygen, NAD(P)H as one donor, and incorporation of one atom of oxygen);GO:0044550(secondary metabolite biosynthetic process)	NA	NA	NA	Os02g0184600 [Oryza sativa Japonica Group]	NA	3.37627	15.1993	0.222134	-2.1705	1.69207e-20	4.10642e-18	down	yes
down	LOC_Os03g40540.MSUv7.0	LOC_Os03g40540		LOC_Os03g40540.1.MSUv7.0	GO:0001578(microtubule bundle formation);GO:0004497(monooxygenase activity);GO:0009647(skotomorphogenesis);GO:0010268(brassinosteroid homeostasis);GO:0016125(sterol metabolic process);GO:0016132(brassinosteroid biosynthetic process);GO:0020037(heme binding);GO:0022900(electron transport chain)	00905(Brassinosteroid biosynthesis)	K09590	EC:1.14.-.-	cytochrome P450 85A1 [Oryza sativa Japonica Group]	NA	4.22799	17.9855	0.235077	-2.08879	4.61534e-20	1.1043e-17	down	yes
down	LOC_Os03g40070.MSUv7.0	LOC_Os03g40070		LOC_Os03g40070.1.MSUv7.0	GO:0004067(asparaginase activity);GO:0005737(cytoplasm);GO:0005829(cytosol);GO:0006508(proteolysis);GO:0006516(glycoprotein catabolic process);GO:0008798(beta-aspartyl-peptidase activity);GO:0016787(hydrolase activity)	NA	NA	NA	isoaspartyl peptidase/L-asparaginase 1 [Oryza sativa Japonica Group]	NA	0.670376	4.53877	0.1477	-2.75926	4.76529e-20	1.12434e-17	down	yes
down	LOC_Os07g11310.MSUv7.0	LOC_Os07g11310		LOC_Os07g11310.1.MSUv7.0	NA	NA	NA	NA	alpha-amylase inhibitor 5 [Oryza sativa Japonica Group]	NA	20.9709	86.3994	0.242721	-2.04263	4.99691e-20	1.16284e-17	down	yes
down	LOC_Os01g22352.MSUv7.0	LOC_Os01g22352		LOC_Os01g22352.1.MSUv7.0	GO:0004601(peroxidase activity);GO:0009505(plant-type cell wall);GO:0009664(plant-type cell wall organization)	00940(Phenylpropanoid biosynthesis)	K00430	EC:1.11.1.7	peroxidase 1 isoform X2 [Oryza sativa Japonica Group]	NA	10.7588	43.7677	0.245817	-2.02434	5.49447e-20	1.26135e-17	down	yes
down	LOC_Os03g17300.MSUv7.0	LOC_Os03g17300		LOC_Os03g17300.2.MSUv7.0;LOC_Os03g17300.1.MSUv7.0;LOC_Os03g17300.3.MSUv7.0;LOC_Os03g17300.4.MSUv7.0	GO:0004672(protein kinase activity);GO:0004674(protein serine/threonine kinase activity);GO:0005524(ATP binding);GO:0005886(plasma membrane);GO:0006468(protein phosphorylation);GO:0009506(plasmodesma);GO:0009741(response to brassinosteroid);GO:0009742(brassinosteroid mediated signaling pathway);GO:0009791(post-embryonic development);GO:0009826(unidimensional cell growth);GO:0016021(integral compo…	NA	NA	NA	receptor-like protein kinase HERK 1 [Oryza sativa Japonica Group];putative receptor-like protein kinase [Oryza sativa Japonica Group]	NA	0.204861	1.36608	0.149963	-2.73733	5.77422e-20	1.3079e-17	down	yes
down	LOC_Os12g02340.MSUv7.0	LOC_Os12g02340		LOC_Os12g02340.1.MSUv7.0;LOC_Os12g02340.2.MSUv7.0	GO:0009611(response to wounding);GO:0009723(response to ethylene);GO:0009751(response to salicylic acid);GO:0042542(response to hydrogen peroxide);GO:0042542(response to hydrogen peroxide)	NA	NA	NA	probable non-specific lipid-transfer protein 3 [Oryza sativa Japonica Group];Nonspecific lipid-transfer protein 3 precursor, putative, expressed [Oryza sativa Japonica Group]	NA	5.96823	25.7742	0.231559	-2.11055	1.90336e-19	4.20467e-17	down	yes
down	LOC_Os01g62460.MSUv7.0	LOC_Os01g62460		LOC_Os01g62460.1.MSUv7.0;LOC_Os01g62460.2.MSUv7.0	GO:0003700(DNA binding transcription factor activity);GO:0005634(nucleus);GO:0006355(regulation of transcription, DNA-templated);GO:0043565(sequence-specific DNA binding);GO:0043565(sequence-specific DNA binding)	04075(Plant hormone signal transduction);04075(Plant hormone signal transduction)	K14494	NA	scarecrow-like protein 9 isoform X1 [Oryza sativa Japonica Group]	NA	5.84776	23.1159	0.252975	-1.98293	2.2201e-19	4.83526e-17	down	yes
down	LOC_Os10g04900.MSUv7.0	LOC_Os10g04900		LOC_Os10g04900.2.MSUv7.0;LOC_Os10g04900.1.MSUv7.0	GO:0004842(ubiquitin-protein transferase activity);GO:0019005(SCF ubiquitin ligase complex);GO:0031146(SCF-dependent proteasomal ubiquitin-dependent protein catabolic process);GO:0031146(SCF-dependent proteasomal ubiquitin-dependent protein catabolic process)	NA	NA	NA	Hypothetical protein [Oryza sativa];uncharacterized protein LOC4348074 [Oryza sativa Japonica Group]	NA	1.32892	6.28678	0.211383	-2.24207	4.23346e-19	9.10354e-17	down	yes
down	LOC_Os08g28790.MSUv7.0	LOC_Os08g28790		LOC_Os08g28790.1.MSUv7.0	GO:0009699(phenylpropanoid biosynthetic process);GO:0042349(guiding stereospecific synthesis activity)	NA	NA	NA	dirigent protein 21 [Oryza sativa Japonica Group]	NA	1.93407	10.1739	0.190101	-2.39516	5.37489e-19	1.14136e-16	down	yes
down	LOC_Os05g05060.MSUv7.0	LOC_Os05g05060		LOC_Os05g05060.1.MSUv7.0	NA	NA	NA	NA	unknown protein [Oryza sativa Japonica Group]	NA	1.73107	9.57174	0.180852	-2.46712	6.67042e-19	1.39898e-16	down	yes
down	LOC_Os01g73110.MSUv7.0	LOC_Os01g73110		LOC_Os01g73110.1.MSUv7.0	NA	NA	NA	NA	hypothetical protein OsI_05308 [Oryza sativa Indica Group]	NA	0.826822	4.96293	0.166599	-2.58554	6.93467e-19	1.42086e-16	down	yes
down	LOC_Os04g06520.MSUv7.0	LOC_Os04g06520		LOC_Os04g06520.1.MSUv7.0	NA	NA	NA	NA	stress response protein NST1-like [Oryza sativa Japonica Group]	NA	2.70457	12.3541	0.218922	-2.19151	6.94204e-19	1.42086e-16	down	yes
down	LOC_Os11g02389.MSUv7.0	LOC_Os11g02389		LOC_Os11g02389.1.MSUv7.0	GO:0009611(response to wounding);GO:0009723(response to ethylene);GO:0009751(response to salicylic acid);GO:0042542(response to hydrogen peroxide)	NA	NA	NA	nonspecific lipid-transfer protein 1, partial [Oryza sativa]	NA	8.99224	36.8814	0.243815	-2.03614	7.16414e-19	1.44886e-16	down	yes
down	LOC_Os01g65110.MSUv7.0	LOC_Os01g65110		LOC_Os01g65110.1.MSUv7.0	GO:0005215(transporter activity);GO:0005886(plasma membrane);GO:0006857(oligopeptide transport);GO:0015706(nitrate transport);GO:0016020(membrane);GO:0016021(integral component of membrane);GO:0022857(transmembrane transporter activity);GO:0042938(dipeptide transport);GO:0055085(transmembrane transport)	NA	NA	NA	protein NRT1/ PTR FAMILY 5.10-like [Oryza sativa Japonica Group]	NA	3.51801	14.466	0.243191	-2.03984	9.27733e-19	1.84608e-16	down	yes
down	LOC_Os02g27360.MSUv7.0	LOC_Os02g27360		LOC_Os02g27360.1.MSUv7.0;LOC_Os02g27360.2.MSUv7.0	GO:0004190(aspartic-type endopeptidase activity);GO:0006508(proteolysis);GO:0030163(protein catabolic process);GO:0030163(protein catabolic process)	NA	NA	NA	aspartic proteinase-like protein 2 isoform X1 [Oryza sativa Japonica Group]	NA	0.837457	4.26244	0.196473	-2.34759	9.3456e-19	1.84608e-16	down	yes
down	LOC_Os08g45030.MSUv7.0	LOC_Os08g45030		LOC_Os08g45030.1.MSUv7.0	GO:0016021(integral component of membrane);GO:0042626(ATPase activity, coupled to transmembrane movement of substances);GO:0055085(transmembrane transport)	02010(ABC transporters)	K05658	EC:3.6.3.44	ABC transporter B family member 1 [Oryza sativa Japonica Group]	NA	0.834118	3.62181	0.230304	-2.11839	9.60459e-19	1.87543e-16	down	yes
down	LOC_Os01g09830.MSUv7.0	LOC_Os01g09830		LOC_Os01g09830.1.MSUv7.0	GO:0005737(cytoplasm);GO:0009055(electron transfer activity);GO:0015035(protein disulfide oxidoreductase activity);GO:0045454(cell redox homeostasis)	NA	NA	NA	monothiol glutaredoxin-S2 [Oryza sativa Japonica Group]	NA	1.14863	7.04871	0.162956	-2.61744	2.13433e-18	4.12023e-16	down	yes
down	LOC_Os01g16980.MSUv7.0	LOC_Os01g16980		LOC_Os01g16980.1.MSUv7.0	NA	NA	NA	NA	uncharacterized protein LOC9271754 isoform X1 [Oryza sativa Japonica Group]	NA	1.33522	7.82111	0.17072	-2.5503	2.33539e-18	4.4577e-16	down	yes
down	LOC_Os01g42090.MSUv7.0	LOC_Os01g42090		LOC_Os01g42090.1.MSUv7.0	GO:0005887(integral component of plasma membrane);GO:0008643(carbohydrate transport);GO:0016021(integral component of membrane);GO:0051119(sugar transmembrane transporter activity)	NA	NA	NA	bidirectional sugar transporter SWEET6b isoform X2 [Oryza sativa Japonica Group]	NA	1.00055	5.56727	0.17972	-2.47617	2.36275e-18	4.45982e-16	down	yes
down	LOC_Os05g11414.MSUv7.0	LOC_Os05g11414		LOC_Os05g11414.1.MSUv7.0	GO:0005515(protein binding)	NA	NA	NA	MADS-box transcription factor 58 isoform X1 [Oryza sativa Japonica Group]	NA	1.34718	6.64204	0.202826	-2.30169	3.25731e-18	6.01469e-16	down	yes
down	LOC_Os02g32840.MSUv7.0	LOC_Os02g32840		LOC_Os02g32840.1.MSUv7.0	GO:0003677(DNA binding);GO:0005634(nucleus);GO:0008150(biological_process);GO:0008270(zinc ion binding);GO:0009506(plasmodesma)	NA	NA	NA	zinc finger A20 and AN1 domain-containing stress-associated protein 5 [Oryza sativa Japonica Group]	NA	4.25863	18.4553	0.230753	-2.11558	5.06392e-18	9.15169e-16	down	yes
down	LOC_Os12g14220.MSUv7.0	LOC_Os12g14220		LOC_Os12g14220.1.MSUv7.0	NA	NA	NA	NA	uncharacterized protein LOC9270531 [Oryza sativa Japonica Group]	NA	2.39159	12.6445	0.18914	-2.40247	5.1857e-18	9.27313e-16	down	yes
down	LOC_Os02g36140.MSUv7.0	LOC_Os02g36140		LOC_Os02g36140.2.MSUv7.0;LOC_Os02g36140.4.MSUv7.0;LOC_Os02g36140.5.MSUv7.0;LOC_Os02g36140.3.MSUv7.0	GO:0000287(magnesium ion binding);GO:0009507(chloroplast);GO:0009536(plastid);GO:0009570(chloroplast stroma);GO:0009686(gibberellin biosynthetic process);GO:0009740(gibberellic acid mediated signaling pathway);GO:0009899(ent-kaurene synthase activity);GO:0009899(ent-kaurene synthase activity)	00904(Diterpenoid biosynthesis);00904(Diterpenoid biosynthesis)	K14036	EC:4.2.3.28	ent-cassa-12,15-diene synthase isoform X1 [Oryza sativa Japonica Group]	NA	0.287216	1.65895	0.173131	-2.53007	7.2854e-18	1.28921e-15	down	yes
down	LOC_Os01g03340.MSUv7.0	LOC_Os01g03340		LOC_Os01g03340.1.MSUv7.0	NA	NA	NA	NA	Bowman-Birk type bran trypsin inhibitor [Oryza sativa Japonica Group]	NA	2.15972	9.52985	0.226627	-2.14161	8.57647e-18	1.50203e-15	down	yes
down	LOC_Os04g47300.MSUv7.0	LOC_Os04g47300		LOC_Os04g47300.1.MSUv7.0	GO:0004683(calmodulin-dependent protein kinase activity);GO:0005516(calmodulin binding);GO:0005634(nucleus);GO:0005737(cytoplasm);GO:0009738(abscisic acid-activated signaling pathway);GO:0009931(calcium-dependent protein serine/threonine kinase activity);GO:0018105(peptidyl-serine phosphorylation);GO:0035556(intracellular signal transduction);GO:0046777(protein autophosphorylation)	04626(Plant-pathogen interaction)	K13412	EC:2.7.11.1	calcium-dependent protein kinase 12 [Oryza sativa Japonica Group]	NA	0.836099	4.08964	0.204443	-2.29023	1.08359e-17	1.84197e-15	down	yes
EXP	gene_id	N2-2	EntrezID	transcript_id	GO	KEGG	KO_ENTRY	EC	Description	trans_type	FPKM.N2_2	FPKM.WT	fc	log2(fc)	pval	qval	regulation	significant
up	LOC_Os05g15770.MSUv7.0	LOC_Os05g15770		LOC_Os05g15770.1.MSUv7.0	GO:0004568(chitinase activity);GO:0005576(extracellular region);GO:0006032(chitin catabolic process);GO:0008061(chitin binding)	00520(Amino sugar and nucleotide sugar metabolism)	K01183	EC:3.2.1.14	xylanase inhibitor protein 2-like [Oryza sativa Japonica Group]	NA	2187.21	5.01274	436.329	8.76927	8.90011e-181	1.03902e-177	up	yes
up	LOC_Os04g16722.MSUv7.0	LOC_Os04g16722		LOC_Os04g16722.1.MSUv7.0	GO:0009536(plastid)	00230(Purine metabolism);00240(Pyrimidine metabolism);03020(RNA polymerase)	K03046	EC:2.7.7.6	unknow protein [Oryza sativa Japonica Group]	NA	330.515	1.03646	318.889	8.31691	6.36238e-165	4.33278e-162	up	yes
up	LOC_Os03g52390.MSUv7.0	LOC_Os03g52390		LOC_Os03g52390.1.MSUv7.0	NA	NA	NA	NA	proteinase inhibitor PSI-1.2 [Oryza sativa Japonica Group]	NA	1587.75	5.84871	271.47	8.08465	3.97788e-155	2.09724e-152	up	yes
up	LOC_Os10g28120.MSUv7.0	LOC_Os10g28120		LOC_Os10g28120.1.MSUv7.0	GO:0004568(chitinase activity);GO:0005576(extracellular region);GO:0006032(chitin catabolic process);GO:0008061(chitin binding)	NA	NA	NA	chitinase 2 [Oryza sativa Japonica Group]	NA	268.538	0.727866	368.939	8.52724	1.83028e-151	9.06486e-149	up	yes
up	LOC_Os03g46060.MSUv7.0	LOC_Os03g46060		LOC_Os03g46060.1.MSUv7.0	GO:0004674(protein serine/threonine kinase activity);GO:0005886(plasma membrane);GO:0006468(protein phosphorylation)	NA	NA	NA	protein P21 [Oryza sativa Japonica Group]	NA	1966.81	9.55126	205.921	7.68595	1.91432e-149	9.20223e-147	up	yes
up	LOC_Os01g57968.MSUv7.0	LOC_Os01g57968		LOC_Os01g57968.1.MSUv7.0	NA	00941(Flavonoid biosynthesis)	K01859	EC:5.5.1.6	hypothetical protein BVC80_4285g1 [Macleaya cordata]	NA	642.14	3.40728	188.461	7.55813	2.76284e-144	1.18831e-141	up	yes
up	LOC_Os01g03390.MSUv7.0	LOC_Os01g03390		LOC_Os01g03390.1.MSUv7.0	NA	NA	NA	NA	putative Bowman Birk trypsin inhibitor [Oryza sativa Indica Group]	NA	1726.91	13.1214	131.61	7.04013	7.07084e-132	2.1012e-129	up	yes
up	LOC_Os08g01150.MSUv7.0	LOC_Os08g01150		LOC_Os08g01150.1.MSUv7.0	GO:0006664(glycolipid metabolic process);GO:0012505(endomembrane system);GO:0046527(glucosyltransferase activity)	00514(Other types of O-glycan biosynthesis)	K13667	EC:2.4.1.-	protein O-glucosyltransferase 1 [Oryza sativa Japonica Group]	NA	225.883	1.53987	146.69	7.19663	3.71811e-131	1.08516e-128	up	yes
up	LOC_Os05g33130.MSUv7.0	LOC_Os05g33130		LOC_Os05g33130.1.MSUv7.0	GO:0004568(chitinase activity);GO:0050832(defense response to fungus)	00520(Amino sugar and nucleotide sugar metabolism);04016(MAPK signaling pathway - plant)	K20547	EC:3.2.1.14	chitinase 2 [Oryza sativa Japonica Group]	NA	298.428	1.90231	156.877	7.29349	2.46943e-130	6.95869e-128	up	yes
up	LOC_Os01g38110.MSUv7.0	LOC_Os01g38110		LOC_Os01g38110.1.MSUv7.0	GO:0016020(membrane);GO:0016709(oxidoreductase activity, acting on paired donors, with incorporation or reduction of molecular oxygen, NAD(P)H as one donor, and incorporation of one atom of oxygen);GO:0044550(secondary metabolite biosynthetic process)	00904(Diterpenoid biosynthesis)	K16084	EC:1.14.13.145;EC:1.14.13.193	ent-cassadiene C11-alpha-hydroxylase 1-like [Oryza sativa Japonica Group]	NA	149.78	1.07902	138.811	7.11698	4.43783e-123	1.03617e-120	up	yes
up	LOC_Os07g01560.MSUv7.0	LOC_Os07g01560		LOC_Os07g01560.2.MSUv7.0;LOC_Os07g01560.1.MSUv7.0	GO:0005351(carbohydrate:proton symporter activity);GO:0005355(glucose transmembrane transporter activity);GO:0005887(integral component of plasma membrane);GO:0046323(glucose import);GO:0046323(glucose import)	NA	NA	NA	putative glucose transport protein STP1 [Oryza sativa Japonica Group];sugar transport protein MST3 [Oryza sativa Japonica Group]	NA	119.119	0.893422	133.329	7.05885	1.08861e-122	2.47115e-120	up	yes
up	LOC_Os12g29950.MSUv7.0	LOC_Os12g29950		LOC_Os12g29950.2.MSUv7.0;LOC_Os12g29950.1.MSUv7.0	GO:0005886(plasma membrane);GO:0016021(integral component of membrane);GO:0016021(integral component of membrane)	NA	NA	NA	uncharacterized membrane protein YMR155W [Oryza sativa Japonica Group]	NA	75.3652	0.397502	189.597	7.56679	1.50543e-122	3.37051e-120	up	yes
up	LOC_Os04g25440.MSUv7.0	LOC_Os04g25440		LOC_Os04g25440.1.MSUv7.0	GO:0009813(flavonoid biosynthetic process);GO:0043231(intracellular membrane-bounded organelle);GO:0052696(flavonoid glucuronidation);GO:0080043(quercetin 3-O-glucosyltransferase activity);GO:0080044(quercetin 7-O-glucosyltransferase activity)	NA	NA	NA	Os04g0320700, partial [Oryza sativa Japonica Group]	NA	82.7172	0.472025	175.239	7.45318	3.28498e-122	6.97269e-120	up	yes
up	LOC_Os04g27670.MSUv7.0	LOC_Os04g27670		LOC_Os04g27670.1.MSUv7.0	GO:0010334(sesquiterpene synthase activity);GO:0045338(farnesyl diphosphate metabolic process);GO:0051762(sesquiterpene biosynthetic process)	00909(Sesquiterpenoid and triterpenoid biosynthesis)	K15803	EC:4.2.3.75	(+)-germacrene D synthase isoform X1 [Oryza sativa Japonica Group]	NA	101.505	0.694892	146.072	7.19054	6.8627e-121	1.40205e-118	up	yes
up	LOC_Os12g24020.MSUv7.0	LOC_Os12g24020		LOC_Os12g24020.2.MSUv7.0;LOC_Os12g24020.1.MSUv7.0;LOC_Os12g24020.3.MSUv7.0	GO:0003674(molecular_function);GO:0007568(aging);GO:0009507(chloroplast);GO:0009507(chloroplast)	NA	NA	NA	Os12g0428000, partial [Oryza sativa Japonica Group]	NA	249.074	2.35277	105.864	6.72607	2.25138e-117	4.18143e-115	up	yes
up	LOC_Os08g39300.MSUv7.0	LOC_Os08g39300		LOC_Os08g39300.3.MSUv7.0;LOC_Os08g39300.4.MSUv7.0;LOC_Os08g39300.1.MSUv7.0	GO:0004760(serine-pyruvate transaminase activity);GO:0005777(peroxisome);GO:0005886(plasma membrane);GO:0008453(alanine-glyoxylate transaminase activity);GO:0009507(chloroplast);GO:0009570(chloroplast stroma);GO:0009853(photorespiration);GO:0016020(membrane);GO:0019265(glycine biosynthetic process, by transamination of glyoxylate);GO:0048046(apoplast);GO:0050281(serine-glyoxylate transaminase act…	00630(Glyoxylate and dicarboxylate metabolism);00250(Alanine, aspartate and glutamate metabolism);00260(Glycine, serine and threonine metabolism);04146(Peroxisome);04146(Peroxisome)	K00830	EC:2.6.1.44;EC:2.6.1.45	Os08g0502700, partial [Oryza sativa Japonica Group];serine--glyoxylate aminotransferase [Oryza sativa Japonica Group]	NA	272.252	2.92402	93.1088	6.54085	3.65734e-115	6.56874e-113	up	yes
up	LOC_Os07g46852.MSUv7.0	LOC_Os07g46852		LOC_Os07g46852.4.MSUv7.0;LOC_Os07g46852.2.MSUv7.0;LOC_Os07g46852.1.MSUv7.0	GO:0005575(cellular_component);GO:0016491(oxidoreductase activity);GO:0055114(oxidation-reduction process);GO:0055114(oxidation-reduction process)	00904(Diterpenoid biosynthesis);00904(Diterpenoid biosynthesis)	K13070	EC:1.1.1.295	hypothetical protein OsJ_25474 [Oryza sativa Japonica Group];momilactone A synthase-like [Oryza sativa Japonica Group];Os07g0663800, partial [Oryza sativa Japonica Group]	NA	114.322	0.883747	129.361	7.01526	1.24047e-114	2.13414e-112	up	yes
up	LOC_Os09g21180.MSUv7.0	LOC_Os09g21180		LOC_Os09g21180.1.MSUv7.0	GO:0003700(DNA binding transcription factor activity);GO:0005634(nucleus);GO:0006351(transcription, DNA-templated);GO:0006355(regulation of transcription, DNA-templated);GO:0009737(response to abscisic acid);GO:0009738(abscisic acid-activated signaling pathway);GO:0009787(regulation of abscisic acid-activated signaling pathway);GO:0042803(protein homodimerization activity);GO:0043565(sequence-spe…	NA	NA	NA	homeobox-leucine zipper protein HOX25 [Oryza sativa Japonica Group]	NA	310.409	3.29229	94.2838	6.55894	1.29238e-114	2.20029e-112	up	yes
down	LOC_Os01g55690.MSUv7.0	LOC_Os01g55690		LOC_Os01g55690.1.MSUv7.0	GO:0000326(protein storage vacuole);GO:0005634(nucleus);GO:0009737(response to abscisic acid);GO:0010431(seed maturation);GO:0045735(nutrient reservoir activity);GO:0071215(cellular response to abscisic acid stimulus)	NA	NA	NA	glutelin type-A 1 [Oryza sativa Japonica Group]	NA	0.464935	14179.4	3.27895e-05	-14.8964	0	0	down	yes
down	LOC_Os10g26060.MSUv7.0	LOC_Os10g26060		LOC_Os10g26060.1.MSUv7.0	GO:0042735(protein body);GO:0045735(nutrient reservoir activity);GO:0051259(protein complex oligomerization)	NA	NA	NA	glutelin type-A 2 [Oryza sativa Japonica Group]	NA	3.18534	9303.48	0.000342381	-11.5121	1e-300	1e-296	down	yes
down	LOC_Os06g04200.MSUv7.0	LOC_Os06g04200		LOC_Os06g04200.3.MSUv7.0;LOC_Os06g04200.4.MSUv7.0;LOC_Os06g04200.2.MSUv7.0;LOC_Os06g04200.1.MSUv7.0	GO:0004373(glycogen (starch) synthase activity);GO:0005982(starch metabolic process);GO:0009501(amyloplast);GO:0009501(amyloplast)	00500(Starch and sucrose metabolism);00500(Starch and sucrose metabolism)	K13679	EC:2.4.1.242	granule-bound starch synthase 1, chloroplastic/amyloplastic isoform X2 [Oryza sativa Japonica Group]	NA	1.23451	934.307	0.00132131	-9.56382	1.60684e-237	8.75406e-234	down	yes
down	LOC_Os02g12310.MSUv7.0	LOC_Os02g12310		LOC_Os02g12310.1.MSUv7.0	GO:0003677(DNA binding);GO:0003700(DNA binding transcription factor activity);GO:0005634(nucleus);GO:0006351(transcription, DNA-templated);GO:0006355(regulation of transcription, DNA-templated);GO:0007275(multicellular organism development);GO:0009793(embryo development ending in seed dormancy)	NA	NA	NA	NAC domain-containing protein 48-like [Oryza sativa Japonica Group]	NA	1.28386	1307.31	0.000982063	-9.9919	2.34478e-237	9.58075e-234	down	yes
down	LOC_Os03g03810.MSUv7.0	LOC_Os03g03810		LOC_Os03g03810.1.MSUv7.0	GO:0005576(extracellular region);GO:0005618(cell wall);GO:0005886(plasma membrane);GO:0006952(defense response);GO:0009505(plant-type cell wall);GO:0030414(peptidase inhibitor activity);GO:0031640(killing of cells of other organism);GO:0050832(defense response to fungus)	NA	NA	NA	defensin-like protein [Oryza sativa Japonica Group]	NA	2.04571	2177.92	0.000939297	-10.0561	1.09879e-235	3.59171e-232	down	yes
down	LOC_Os10g39420.MSUv7.0	LOC_Os10g39420		LOC_Os10g39420.1.MSUv7.0	GO:0004683(calmodulin-dependent protein kinase activity);GO:0005516(calmodulin binding);GO:0005634(nucleus);GO:0005737(cytoplasm);GO:0005886(plasma membrane);GO:0009738(abscisic acid-activated signaling pathway);GO:0009931(calcium-dependent protein serine/threonine kinase activity);GO:0018105(peptidyl-serine phosphorylation);GO:0035556(intracellular signal transduction);GO:0046777(protein autopho…	04626(Plant-pathogen interaction)	K13412	EC:2.7.11.1	calcium-dependent protein kinase 23 [Oryza sativa Japonica Group]	NA	1.96807	1235.53	0.00159289	-9.29414	1.33953e-230	3.64889e-227	down	yes
down	LOC_Os05g02060.MSUv7.0	LOC_Os05g02060		LOC_Os05g02060.1.MSUv7.0	GO:0005744(mitochondrial inner membrane presequence translocase complex);GO:0030150(protein import into mitochondrial matrix);GO:0031305(integral component of mitochondrial inner membrane);GO:0045037(protein import into chloroplast stroma)	NA	NA	NA	outer envelope pore protein 16, chloroplastic [Oryza sativa Japonica Group]	NA	2.11852	1617.98	0.00130936	-9.57692	9.24744e-229	2.15915e-225	down	yes
down	LOC_Os04g32030.MSUv7.0	LOC_Os04g32030		LOC_Os04g32030.1.MSUv7.0	GO:0005737(cytoplasm);GO:0030001(metal ion transport);GO:0046914(transition metal ion binding);GO:0046916(cellular transition metal ion homeostasis)	NA	NA	NA	hypothetical protein OsI_15670 [Oryza sativa Indica Group]	NA	1.96262	867.288	0.00226293	-8.78759	9.67869e-213	1.97736e-209	down	yes
down	LOC_Os10g35050.MSUv7.0	LOC_Os10g35050		LOC_Os10g35050.1.MSUv7.0	GO:0005887(integral component of plasma membrane);GO:0009705(plant-type vacuole membrane);GO:0009992(cellular water homeostasis);GO:0015250(water channel activity);GO:0015254(glycerol channel activity);GO:0034220(ion transmembrane transport);GO:0042807(central vacuole)	NA	NA	NA	probable aquaporin TIP3-1 [Oryza sativa Japonica Group]	NA	1.09919	621.621	0.00176827	-9.14345	1.1503e-210	2.08895e-207	down	yes
down	LOC_Os11g31330.MSUv7.0	LOC_Os11g31330		LOC_Os11g31330.1.MSUv7.0	GO:0003677(DNA binding);GO:0003700(DNA binding transcription factor activity);GO:0005515(protein binding);GO:0005634(nucleus);GO:0006351(transcription, DNA-templated);GO:0007275(multicellular organism development);GO:0009651(response to salt stress);GO:0009737(response to abscisic acid);GO:0010089(xylem development);GO:0010150(leaf senescence);GO:0016032(viral process);GO:0045892(negative regulat…	NA	NA	NA	NAC transcription factor 25 [Oryza sativa Japonica Group]	NA	1.81667	783.368	0.00231905	-8.75225	8.56597e-209	1.40002e-205	down	yes
down	LOC_Os10g35800.MSUv7.0	LOC_Os10g35800		LOC_Os10g35800.1.MSUv7.0	NA	NA	NA	NA	uncharacterized protein LOC4349040 [Oryza sativa Japonica Group]	NA	0.543432	203.338	0.00267255	-8.54757	3.37167e-188	5.00969e-185	down	yes
down	LOC_Os10g26700.MSUv7.0	LOC_Os10g26700		LOC_Os10g26700.1.MSUv7.0;LOC_Os10g26700.2.MSUv7.0	GO:0003674(molecular_function);GO:0008150(biological_process);GO:0009507(chloroplast);GO:0016021(integral component of membrane);GO:0016021(integral component of membrane)	NA	NA	NA	uncharacterized endoplasmic reticulum membrane protein C16E8.02 [Oryza sativa Japonica Group];YGL010w, putative, expressed [Oryza sativa Japonica Group]	NA	2.64928	635.334	0.00416991	-7.90577	2.60737e-185	3.55124e-182	down	yes
down	LOC_Os03g48810.MSUv7.0	LOC_Os03g48810		LOC_Os03g48810.1.MSUv7.0	GO:0016020(membrane);GO:0016021(integral component of membrane);GO:0022857(transmembrane transporter activity);GO:0055085(transmembrane transport)	NA	NA	NA	nucleobase-ascorbate transporter LPE1 [Oryza sativa Japonica Group]	NA	1.11672	279.054	0.00400181	-7.96513	3.84516e-183	4.83425e-180	down	yes
down	LOC_Os05g33570.MSUv7.0	LOC_Os05g33570		LOC_Os05g33570.2.MSUv7.0;LOC_Os05g33570.1.MSUv7.0	GO:0005524(ATP binding);GO:0005634(nucleus);GO:0005829(cytosol);GO:0006090(pyruvate metabolic process);GO:0009507(chloroplast);GO:0009570(chloroplast stroma);GO:0015979(photosynthesis);GO:0016301(kinase activity);GO:0016310(phosphorylation);GO:0046872(metal ion binding);GO:0050242(pyruvate, phosphate dikinase activity);GO:0050242(pyruvate, phosphate dikinase activity)	00620(Pyruvate metabolism);00710(Carbon fixation in photosynthetic organisms);00710(Carbon fixation in photosynthetic organisms)	K01006	EC:2.7.9.1	Os05g0405000 [Oryza sativa Japonica Group];pyruvate, phosphate dikinase 1, chloroplastic [Oryza sativa Japonica Group]	NA	12.1366	1845.47	0.00657645	-7.24848	1.65797e-180	1.80652e-177	down	yes
down	LOC_Os03g07600.MSUv7.0	LOC_Os03g07600		LOC_Os03g07600.1.MSUv7.0	GO:0005737(cytoplasm);GO:0008150(biological_process)	NA	NA	NA	putative MO25-like protein At5g47540 isoform X1 [Oryza sativa Japonica Group]	NA	0.458936	141.069	0.00325328	-8.26389	4.12721e-179	4.21595e-176	down	yes
down	LOC_Os11g37270.MSUv7.0	LOC_Os11g37270		LOC_Os11g37270.1.MSUv7.0	NA	NA	NA	NA	hypothetical protein OsI_36607 [Oryza sativa Indica Group]	NA	1.19474	271.916	0.00439376	-7.83033	1.73862e-178	1.67153e-175	down	yes
down	LOC_Os03g02050.MSUv7.0	LOC_Os03g02050		LOC_Os03g02050.1.MSUv7.0	GO:0005576(extracellular region);GO:0006869(lipid transport);GO:0008289(lipid binding)	NA	NA	NA	non-specific lipid-transfer protein 2 [Oryza sativa Japonica Group]	NA	1.2041	363.585	0.00331174	-8.23819	3.13994e-177	2.85107e-174	down	yes
down	LOC_Os06g04990.MSUv7.0	LOC_Os06g04990		LOC_Os06g04990.1.MSUv7.0	NA	NA	NA	NA	early nodulin-93 [Oryza sativa Japonica Group]	NA	2.40961	497.044	0.00484787	-7.68843	1.38841e-176	1.19432e-173	down	yes
down	LOC_Os04g46200.MSUv7.0	LOC_Os04g46200		LOC_Os04g46200.1.MSUv7.0	GO:0019915(lipid storage)	NA	NA	NA	oleosin 16 kDa-like [Oryza sativa Japonica Group]	NA	1.22353	321.338	0.00380761	-8.0369	2.97051e-173	2.4275e-170	down	yes
down	LOC_Os06g05000.MSUv7.0	LOC_Os06g05000		LOC_Os06g05000.1.MSUv7.0	NA	NA	NA	NA	early nodulin-93 [Oryza sativa Japonica Group]	NA	1.71017	386.182	0.00442839	-7.819	1.88207e-170	1.46479e-167	down	yes
down	LOC_Os03g46100.MSUv7.0	LOC_Os03g46100		LOC_Os03g46100.1.MSUv7.0;LOC_Os03g46100.4.MSUv7.0;LOC_Os03g46100.5.MSUv7.0	GO:0043245(extraorganismal space);GO:0045735(nutrient reservoir activity);GO:0050832(defense response to fungus);GO:0050832(defense response to fungus)	NA	NA	NA	RecName: Full=63 kDa globulin-like protein; AltName: Allergen=Ory s GLP63; Flags: Precursor;Cupin family protein, expressed [Oryza sativa Japonica Group];putative globulin (with alternative splicing) [Oryza sativa Japonica Group]	NA	2.03904	286.849	0.00710841	-7.13626	1.11807e-166	8.30627e-164	down	yes
down	LOC_Os03g55090.MSUv7.0	LOC_Os03g55090		LOC_Os03g55090.1.MSUv7.0	GO:0005737(cytoplasm);GO:0005980(glycogen catabolic process);GO:0008184(glycogen phosphorylase activity);GO:0030170(pyridoxal phosphate binding)	00500(Starch and sucrose metabolism)	K00688	EC:2.4.1.1	plastidial starch phosphorylase 1 [Oryza sativa Japonica Group]	NA	6.17276	723.558	0.00853112	-6.87305	1.82336e-166	1.2957e-163	down	yes
down	LOC_Os01g59150.MSUv7.0	LOC_Os01g59150		LOC_Os01g59150.1.MSUv7.0;LOC_Os01g59150.2.MSUv7.0	GO:0003924(GTPase activity);GO:0005200(structural constituent of cytoskeleton);GO:0005525(GTP binding);GO:0005737(cytoplasm);GO:0005874(microtubule);GO:0005886(plasma membrane);GO:0007017(microtubule-based process);GO:0009409(response to cold);GO:0009651(response to salt stress);GO:0015630(microtubule cytoskeleton);GO:0015630(microtubule cytoskeleton)	04145(Phagosome);04145(Phagosome)	K07375	NA	tubulin beta-4 chain [Oryza sativa Japonica Group]	NA	1.89179	237.371	0.00796974	-6.97125	2.60331e-160	1.70194e-157	down	yes
down	LOC_Os05g37970.MSUv7.0	LOC_Os05g37970		LOC_Os05g37970.3.MSUv7.0;LOC_Os05g37970.1.MSUv7.0;LOC_Os05g37970.2.MSUv7.0	GO:0003676(nucleic acid binding);GO:0005634(nucleus);GO:0005737(cytoplasm);GO:0005886(plasma membrane);GO:0006950(response to stress);GO:0006979(response to oxidative stress);GO:0009408(response to heat);GO:0009409(response to cold);GO:0009506(plasmodesma);GO:0016787(hydrolase activity);GO:0034337(RNA folding);GO:0061077(chaperone-mediated protein folding);GO:0061077(chaperone-mediated protein fo…	NA	NA	NA	universal stress protein PHOS32 isoform X2 [Oryza sativa Japonica Group];universal stress protein PHOS32 isoform X1 [Oryza sativa Japonica Group];hypothetical protein OsJ_18765 [Oryza sativa Japonica Group]	NA	1.20579	150.394	0.00801755	-6.96262	2.40242e-159	1.5102e-156	down	yes
down	LOC_Os02g32660.MSUv7.0	LOC_Os02g32660		LOC_Os02g32660.1.MSUv7.0;LOC_Os02g32660.2.MSUv7.0	GO:0003844(1,4-alpha-glucan branching enzyme activity);GO:0009790(embryo development);GO:0009790(embryo development)	00500(Starch and sucrose metabolism);00500(Starch and sucrose metabolism)	K00700	EC:2.4.1.18	1,4-alpha-glucan-branching enzyme 2, chloroplastic/amyloplastic [Oryza sativa Japonica Group]	NA	14.5615	1295.35	0.0112414	-6.47504	1.8958e-157	1.14759e-154	down	yes
down	LOC_Os03g58880.MSUv7.0	LOC_Os03g58880		LOC_Os03g58880.1.MSUv7.0	GO:0004656(procollagen-proline 4-dioxygenase activity);GO:0005576(extracellular region);GO:0005768(endosome);GO:0005794(Golgi apparatus);GO:0005802(trans-Golgi network);GO:0016706(oxidoreductase activity, acting on paired donors, with incorporation or reduction of molecular oxygen, 2-oxoglutarate as one donor, and incorporation of one atom each of oxygen into both donors);GO:0018401(peptidyl-prol…	00330(Arginine and proline metabolism)	K00472	EC:1.14.11.2	probable prolyl 4-hydroxylase 4 [Oryza sativa Japonica Group]	NA	1.54657	190.002	0.00813974	-6.9408	1.51985e-156	8.8716e-154	down	yes
down	LOC_Os07g09630.MSUv7.0	LOC_Os07g09630		LOC_Os07g09630.1.MSUv7.0	GO:0005576(extracellular region);GO:0016706(oxidoreductase activity, acting on paired donors, with incorporation or reduction of molecular oxygen, 2-oxoglutarate as one donor, and incorporation of one atom each of oxygen into both donors);GO:0018401(peptidyl-proline hydroxylation to 4-hydroxy-L-proline)	00330(Arginine and proline metabolism)	K00472	EC:1.14.11.2	probable prolyl 4-hydroxylase 6 [Oryza sativa Japonica Group]	NA	1.77794	235.558	0.00754778	-7.04973	1.2177e-155	6.86277e-153	down	yes
down	LOC_Os03g57960.MSUv7.0	LOC_Os03g57960		LOC_Os03g57960.1.MSUv7.0	GO:0005576(extracellular region);GO:0009505(plant-type cell wall);GO:0009615(response to virus);GO:0009735(response to cytokinin);GO:0045735(nutrient reservoir activity)	NA	NA	NA	cupincin [Oryza sativa Japonica Group]	NA	0.909861	130.368	0.00697919	-7.16272	3.7697e-155	2.05373e-152	down	yes
down	LOC_Os05g01230.MSUv7.0	LOC_Os05g01230		LOC_Os05g01230.1.MSUv7.0	GO:0005720(nuclear heterochromatin);GO:0010216(maintenance of DNA methylation);GO:0016567(protein ubiquitination);GO:0061630(ubiquitin protein ligase activity);GO:0090308(regulation of methylation-dependent chromatin silencing)	NA	NA	NA	E3 ubiquitin-protein ligase ORTHRUS 2 [Oryza sativa Japonica Group]	NA	1.03378	120.701	0.00856478	-6.86737	1.23467e-154	6.30608e-152	down	yes
down	LOC_Os08g09230.MSUv7.0	LOC_Os08g09230		LOC_Os08g09230.2.MSUv7.0;LOC_Os08g09230.1.MSUv7.0	GO:0004373(glycogen (starch) synthase activity);GO:0005515(protein binding);GO:0005982(starch metabolic process);GO:0009011(starch synthase activity);GO:0009501(amyloplast);GO:0009507(chloroplast);GO:0016757(transferase activity, transferring glycosyl groups);GO:0019252(starch biosynthetic process);GO:0033201(alpha-1,4-glucan synthase activity);GO:0033201(alpha-1,4-glucan synthase activity)	00500(Starch and sucrose metabolism);00500(Starch and sucrose metabolism)	K00703	EC:2.4.1.21	starch synthase 3, chloroplastic/amyloplastic [Oryza sativa Japonica Group];RecName: Full=Soluble starch synthase 3a, chloroplastic/amyloplastic; AltName: Full=Protein FLOURY ENDOSPERM 5; AltName: Full=Soluble starch synthase IIIa; Short=OsSSIIIa; Flags: Precursor	NA	1.71743	137.902	0.012454	-6.32725	3.65769e-148	1.67984e-145	down	yes
down	LOC_Os03g14180.MSUv7.0	LOC_Os03g14180		LOC_Os03g14180.1.MSUv7.0	GO:0009408(response to heat)	04141(Protein processing in endoplasmic reticulum)	K13993	NA	26.7 kDa heat shock protein, chloroplastic [Oryza sativa Japonica Group]	NA	2.09732	217.247	0.00965411	-6.69464	3.70009e-148	1.67984e-145	down	yes
down	LOC_Os02g49140.MSUv7.0	LOC_Os02g49140		LOC_Os02g49140.1.MSUv7.0	GO:0000139(Golgi membrane);GO:0005768(endosome);GO:0005794(Golgi apparatus);GO:0005802(trans-Golgi network);GO:0008378(galactosyltransferase activity);GO:0009969(xyloglucan biosynthetic process);GO:0010192(mucilage biosynthetic process);GO:0010214(seed coat development);GO:0010392(galactoglucomannan metabolic process);GO:0016021(integral component of membrane);GO:0016740(transferase activity);GO:…	NA	NA	NA	probable glycosyltransferase 7 [Oryza sativa Japonica Group]	NA	1.48063	146.143	0.0101314	-6.62502	5.39302e-146	2.38226e-143	down	yes
down	LOC_Os07g06680.MSUv7.0	LOC_Os07g06680		LOC_Os07g06680.1.MSUv7.0	GO:0003674(molecular_function);GO:0005576(extracellular region);GO:0005773(vacuole);GO:0007155(cell adhesion)	NA	NA	NA	fasciclin-like arabinogalactan protein 15 [Oryza sativa Japonica Group]	NA	0.407049	61.1575	0.00665575	-7.23118	1.48393e-143	6.2188e-141	down	yes
down	LOC_Os01g65460.MSUv7.0	LOC_Os01g65460		LOC_Os01g65460.2.MSUv7.0;LOC_Os01g65460.1.MSUv7.0	GO:0004565(beta-galactosidase activity);GO:0005618(cell wall);GO:0005773(vacuole);GO:0005773(vacuole)	00052(Galactose metabolism);00600(Sphingolipid metabolism);00531(Glycosaminoglycan degradation);00604(Glycosphingolipid biosynthesis - ganglio series);00511(Other glycan degradation);00511(Other glycan degradation)	K12309	EC:3.2.1.23	beta-galactosidase 3 [Oryza sativa Japonica Group]	NA	0.786697	71.0444	0.0110733	-6.49677	1.58183e-143	6.46337e-141	down	yes
down	LOC_Os08g06420.MSUv7.0	LOC_Os08g06420		LOC_Os08g06420.1.MSUv7.0;LOC_Os08g06420.2.MSUv7.0	GO:0005576(extracellular region);GO:0005886(plasma membrane);GO:0016787(hydrolase activity);GO:0016787(hydrolase activity)	NA	NA	NA	alpha/beta hydrolase domain-containing protein 17C [Oryza sativa Japonica Group];hypothetical protein OsJ_26131 [Oryza sativa Japonica Group]	NA	2.03862	163.823	0.012444	-6.3284	7.55962e-143	3.01352e-140	down	yes
down	LOC_Os02g46690.MSUv7.0	LOC_Os02g46690		LOC_Os02g46690.1.MSUv7.0	NA	NA	NA	NA	F-box/LRR-repeat protein At3g59190 [Oryza sativa Japonica Group]	NA	1.26069	108.961	0.0115701	-6.43345	1.76653e-140	6.87434e-138	down	yes
down	LOC_Os04g58720.MSUv7.0	LOC_Os04g58720		LOC_Os04g58720.1.MSUv7.0	GO:0005509(calcium ion binding);GO:0005544(calcium-dependent phospholipid binding);GO:0005886(plasma membrane)	00270(Cysteine and methionine metabolism);00450(Selenocompound metabolism)	K00549	EC:2.1.1.14	FT-interacting protein 1 [Oryza sativa Japonica Group]	NA	0.393719	39.8971	0.00986837	-6.66297	2.45555e-139	9.33337e-137	down	yes
down	LOC_Os07g08420.MSUv7.0	LOC_Os07g08420		LOC_Os07g08420.1.MSUv7.0	GO:0003677(DNA binding);GO:0003700(DNA binding transcription factor activity);GO:0005515(protein binding);GO:0005634(nucleus);GO:0006351(transcription, DNA-templated);GO:0045735(nutrient reservoir activity);GO:0045893(positive regulation of transcription, DNA-templated);GO:0046982(protein heterodimerization activity);GO:2000693(positive regulation of seed maturation)	NA	NA	NA	bZIP transcription factor RISBZ1-like isoform X1 [Oryza sativa Japonica Group]	NA	1.12049	101.441	0.0110457	-6.50037	1.03975e-138	3.86221e-136	down	yes
down	LOC_Os03g08550.MSUv7.0	LOC_Os03g08550		LOC_Os03g08550.1.MSUv7.0;LOC_Os03g08550.2.MSUv7.0	GO:0004672(protein kinase activity);GO:0004674(protein serine/threonine kinase activity);GO:0004675(transmembrane receptor protein serine/threonine kinase activity);GO:0005524(ATP binding);GO:0005576(extracellular region);GO:0005886(plasma membrane);GO:0006468(protein phosphorylation);GO:0007166(cell surface receptor signaling pathway);GO:0007169(transmembrane receptor protein tyrosine kinase sig…	NA	NA	NA	protein STRUBBELIG-RECEPTOR FAMILY 7 [Oryza sativa Japonica Group]	NA	1.76284	122.953	0.0143375	-6.12406	2.39312e-138	8.69183e-136	down	yes
down	LOC_Os10g40720.MSUv7.0	LOC_Os10g40720		LOC_Os10g40720.1.MSUv7.0	GO:0005576(extracellular region);GO:0005618(cell wall);GO:0009826(unidimensional cell growth);GO:0009828(plant-type cell wall loosening);GO:0009831(plant-type cell wall modification involved in multidimensional cell growth);GO:0016020(membrane);GO:0019953(sexual reproduction)	NA	NA	NA	expansin-B3 [Oryza sativa Japonica Group]	NA	0.946228	98.5677	0.00959977	-6.70278	7.70356e-137	2.73711e-134	down	yes
down	LOC_Os01g18050.MSUv7.0	LOC_Os01g18050		LOC_Os01g18050.1.MSUv7.0	GO:0003924(GTPase activity);GO:0005200(structural constituent of cytoskeleton);GO:0005525(GTP binding);GO:0005737(cytoplasm);GO:0005874(microtubule);GO:0005886(plasma membrane);GO:0007017(microtubule-based process);GO:0009409(response to cold);GO:0009651(response to salt stress);GO:0015630(microtubule cytoskeleton)	04145(Phagosome)	K07375	NA	tubulin beta-1 chain [Oryza sativa Japonica Group]	NA	0.409824	43.3769	0.00944798	-6.72578	1.95622e-136	6.80265e-134	down	yes
down	LOC_Os05g51470.MSUv7.0	LOC_Os05g51470		LOC_Os05g51470.1.MSUv7.0	GO:0009061(anaerobic respiration);GO:0018171(peptidyl-cysteine oxidation);GO:0070483(detection of hypoxia)	00430(Taurine and hypotaurine metabolism)	K10712	EC:1.13.11.19	plant cysteine oxidase 2 [Oryza sativa Japonica Group]	NA	0.762637	78.4625	0.00971977	-6.68486	3.7388e-136	1.27306e-133	down	yes
down	LOC_Os03g53900.MSUv7.0	LOC_Os03g53900		LOC_Os03g53900.4.MSUv7.0;LOC_Os03g53900.3.MSUv7.0;LOC_Os03g53900.1.MSUv7.0;LOC_Os03g53900.5.MSUv7.0;LOC_Os03g53900.2.MSUv7.0	GO:0005634(nucleus);GO:0006950(response to stress);GO:0016787(hydrolase activity);GO:0016787(hydrolase activity)	NA	NA	NA	universal stress protein A-like protein isoform X4 [Oryza sativa Japonica Group];universal stress protein A-like protein isoform X3 [Oryza sativa Japonica Group];universal stress protein A-like protein isoform X1 [Oryza sativa Japonica Group];universal stress protein A-like protein isoform X2 [Oryza sativa Japonica Group]	NA	3.63	235.139	0.0154376	-6.0174	1.78426e-135	5.95142e-133	down	yes
down	LOC_Os01g70310.MSUv7.0	LOC_Os01g70310		LOC_Os01g70310.2.MSUv7.0	GO:0005634(nucleus)	00040(Pentose and glucuronate interconversions);00053(Ascorbate and aldarate metabolism);00520(Amino sugar and nucleotide sugar metabolism)	K16190	EC:2.7.1.43	transcription factor ICE1-like [Oryza sativa Japonica Group]	NA	2.89465	186.512	0.0155199	-6.00974	4.88752e-134	1.59763e-131	down	yes
down	LOC_Os12g35670.MSUv7.0	LOC_Os12g35670		LOC_Os12g35670.1.MSUv7.0	GO:0009506(plasmodesma);GO:0019722(calcium-mediated signaling)	NA	NA	NA	hypothetical protein OsI_38624 [Oryza sativa Indica Group]	NA	0.825999	94.3367	0.00875586	-6.83554	1.95104e-133	6.25252e-131	down	yes
down	LOC_Os12g41140.MSUv7.0	LOC_Os12g41140		LOC_Os12g41140.1.MSUv7.0;LOC_Os12g41140.2.MSUv7.0;LOC_Os12g41140.3.MSUv7.0	GO:0005515(protein binding);GO:0005634(nucleus);GO:0007165(signal transduction);GO:0009507(chloroplast);GO:0009733(response to auxin);GO:0009734(auxin-activated signaling pathway);GO:0010087(phloem or xylem histogenesis);GO:0010305(leaf vascular tissue pattern formation);GO:0035091(phosphatidylinositol binding);GO:0035091(phosphatidylinositol binding)	NA	NA	NA	VAN3-binding protein isoform X1 [Oryza sativa Japonica Group];expressed protein [Oryza sativa Japonica Group];VAN3-binding protein isoform X2 [Oryza sativa Japonica Group]	NA	2.09448	134.086	0.0156204	-6.00042	3.17258e-133	9.97167e-131	down	yes
down	LOC_Os07g43160.MSUv7.0	LOC_Os07g43160		LOC_Os07g43160.1.MSUv7.0	GO:0004805(trehalose-phosphatase activity);GO:0005634(nucleus);GO:0005730(nucleolus);GO:0005737(cytoplasm);GO:0005992(trehalose biosynthetic process);GO:0046686(response to cadmium ion)	00500(Starch and sucrose metabolism)	K01087	EC:3.1.3.12	probable trehalose-phosphate phosphatase 3 [Oryza sativa Japonica Group]	NA	3.77844	227.815	0.0165855	-5.91393	9.16373e-133	2.82589e-130	down	yes
down	LOC_Os10g41310.MSUv7.0	LOC_Os10g41310		LOC_Os10g41310.1.MSUv7.0	GO:0003677(DNA binding);GO:0005515(protein binding);GO:0005634(nucleus);GO:0006351(transcription, DNA-templated);GO:0006355(regulation of transcription, DNA-templated);GO:0010167(response to nitrate);GO:0015706(nitrate transport);GO:0071249(cellular response to nitrate);GO:0071705(nitrogen compound transport);GO:1901698(response to nitrogen compound)	03050(Proteasome)	K03029	NA	nitrate regulatory gene2 protein [Oryza sativa Japonica Group]	NA	0.367615	37.1451	0.00989672	-6.65883	1.12091e-132	3.39263e-130	down	yes
down	LOC_Os02g30470.MSUv7.0	LOC_Os02g30470		LOC_Os02g30470.1.MSUv7.0	GO:0003674(molecular_function);GO:0008150(biological_process);GO:0016021(integral component of membrane)	NA	NA	NA	Os02g0508100, partial [Oryza sativa Japonica Group]	NA	9.46157	523.013	0.0180905	-5.78862	4.36403e-131	1.25133e-128	down	yes
down	LOC_Os05g30750.MSUv7.0	LOC_Os05g30750		LOC_Os05g30750.2.MSUv7.0;LOC_Os05g30750.6.MSUv7.0;LOC_Os05g30750.7.MSUv7.0;LOC_Os05g30750.4.MSUv7.0;LOC_Os05g30750.1.MSUv7.0;LOC_Os05g30750.5.MSUv7.0;LOC_Os05g30750.3.MSUv7.0	GO:0005509(calcium ion binding);GO:0005544(calcium-dependent phospholipid binding);GO:0005886(plasma membrane);GO:0005886(plasma membrane)	00270(Cysteine and methionine metabolism);00450(Selenocompound metabolism);00450(Selenocompound metabolism)	K00549	EC:2.1.1.14	FT-interacting protein 1 [Oryza sativa Japonica Group]	NA	0.745008	48.664	0.0153092	-6.02946	1.00708e-129	2.78978e-127	down	yes
down	LOC_Os11g34390.MSUv7.0	LOC_Os11g34390		LOC_Os11g34390.1.MSUv7.0	GO:0000139(Golgi membrane);GO:0005768(endosome);GO:0005794(Golgi apparatus);GO:0005802(trans-Golgi network);GO:0008378(galactosyltransferase activity);GO:0009969(xyloglucan biosynthetic process);GO:0010192(mucilage biosynthetic process);GO:0010214(seed coat development);GO:0010392(galactoglucomannan metabolic process);GO:0016021(integral component of membrane);GO:0016740(transferase activity);GO:…	NA	NA	NA	RecName: Full=Probable glycosyltransferase 6; Short=OsGT6	NA	1.03157	82.643	0.0124822	-6.32398	1.05735e-129	2.88022e-127	down	yes
down	LOC_Os04g48490.MSUv7.0	LOC_Os04g48490		LOC_Os04g48490.1.MSUv7.0	GO:0005886(plasma membrane);GO:0031225(anchored component of membrane);GO:0046658(anchored component of plasma membrane)	NA	NA	NA	fasciclin-like arabinogalactan protein 8 [Oryza sativa Japonica Group]	NA	4.98452	262.378	0.0189975	-5.71805	1.72472e-129	4.62111e-127	down	yes
down	LOC_Os01g08470.MSUv7.0	LOC_Os01g08470		LOC_Os01g08470.1.MSUv7.0	GO:0005199(structural constituent of cell wall);GO:0005576(extracellular region);GO:0005618(cell wall);GO:0005634(nucleus);GO:0009860(pollen tube growth);GO:0071555(cell wall organization)	NA	NA	NA	leucine-rich repeat extensin-like protein 3 [Oryza sativa Japonica Group]	NA	1.15358	76.8889	0.0150033	-6.05858	1.83189e-129	4.8291e-127	down	yes
down	LOC_Os08g25734.MSUv7.0	LOC_Os08g25734		LOC_Os08g25734.1.MSUv7.0;LOC_Os08g25734.2.MSUv7.0	GO:0005982(starch metabolic process);GO:0005982(starch metabolic process)	00500(Starch and sucrose metabolism);00520(Amino sugar and nucleotide sugar metabolism);00520(Amino sugar and nucleotide sugar metabolism)	K00975	EC:2.7.7.27	glucose-1-phosphate adenylyltransferase small subunit 2, chloroplastic/amyloplastic/cytosolic isoform X1 [Oryza sativa Japonica Group];glucose-1-phosphate adenylyltransferase small subunit 2, chloroplastic/amyloplastic/cytosolic isoform X2 [Oryza sativa Japonica Group]	NA	23.7285	1047.48	0.0226529	-5.46416	1.37446e-127	3.56575e-125	down	yes
down	LOC_Os09g32320.MSUv7.0	LOC_Os09g32320		LOC_Os09g32320.1.MSUv7.0	GO:0000139(Golgi membrane);GO:0005768(endosome);GO:0005794(Golgi apparatus);GO:0005802(trans-Golgi network);GO:0006004(fucose metabolic process);GO:0009505(plant-type cell wall);GO:0010412(mannan metabolic process);GO:0016021(integral component of membrane);GO:0016757(transferase activity, transferring glycosyl groups);GO:0051753(mannan synthase activity);GO:0052325(cell wall pectin biosynthetic …	NA	NA	NA	protein MANNAN SYNTHESIS-RELATED 1 [Oryza sativa Japonica Group]	NA	1.43474	90.8757	0.015788	-5.98503	3.15821e-127	8.06528e-125	down	yes
down	LOC_Os05g40790.MSUv7.0	LOC_Os05g40790		LOC_Os05g40790.1.MSUv7.0;LOC_Os05g40790.2.MSUv7.0	GO:0000288(nuclear-transcribed mRNA catabolic process, deadenylation-dependent decay);GO:0000932(P-body);GO:0017148(negative regulation of translation);GO:0030015(CCR4-NOT core complex);GO:0030015(CCR4-NOT core complex)	03018(RNA degradation);03018(RNA degradation)	K12605	NA	hypothetical protein OsJ_18991 [Oryza sativa Japonica Group]	NA	0.739691	50.1043	0.014763	-6.08187	1.03059e-125	2.59139e-123	down	yes
down	LOC_Os03g17100.MSUv7.0	LOC_Os03g17100		LOC_Os03g17100.1.MSUv7.0	GO:0000790(nuclear chromatin);GO:0003677(DNA binding);GO:0006342(chromatin silencing)	NA	NA	NA	PREDICTED: probable histone H2A.5 [Oryza brachyantha]	NA	1.08973	101.288	0.0107587	-6.53835	6.42413e-125	1.59085e-122	down	yes
down	LOC_Os02g43300.MSUv7.0	LOC_Os02g43300		LOC_Os02g43300.1.MSUv7.0	GO:0003677(DNA binding);GO:0003700(DNA binding transcription factor activity);GO:0005634(nucleus);GO:0006351(transcription, DNA-templated);GO:0006355(regulation of transcription, DNA-templated)	00040(Pentose and glucuronate interconversions)	K01051	EC:3.1.1.11	trihelix transcription factor GTL1 isoform X1 [Oryza sativa Japonica Group]	NA	0.967988	58.2951	0.016605	-5.91224	1.22178e-123	2.98041e-121	down	yes
down	LOC_Os02g37590.MSUv7.0	LOC_Os02g37590		LOC_Os02g37590.1.MSUv7.0	GO:0005886(plasma membrane);GO:0006071(glycerol metabolic process);GO:0006629(lipid metabolic process);GO:0008889(glycerophosphodiester phosphodiesterase activity);GO:0009505(plant-type cell wall);GO:0009932(cell tip growth);GO:0010026(trichome differentiation);GO:0010053(root epidermal cell differentiation);GO:0010442(guard cell morphogenesis);GO:0016301(kinase activity);GO:0031225(anchored comp…	00564(Glycerophospholipid metabolism)	K01126	EC:3.1.4.46	putative GPI-anchored protein [Oryza sativa Japonica Group]	NA	1.16433	62.7396	0.0185581	-5.7518	2.06314e-123	4.95883e-121	down	yes
down	LOC_Os12g02040.MSUv7.0	LOC_Os12g02040		LOC_Os12g02040.1.MSUv7.0	GO:0031305(integral component of mitochondrial inner membrane);GO:0033617(mitochondrial respiratory chain complex IV assembly)	NA	NA	NA	uncharacterized protein LOC9269768 [Oryza sativa Japonica Group]	NA	10.3046	456.8	0.0225582	-5.4702	2.69319e-123	6.37935e-121	down	yes
down	LOC_Os01g40280.MSUv7.0	LOC_Os01g40280		LOC_Os01g40280.1.MSUv7.0;LOC_Os01g40280.2.MSUv7.0;LOC_Os01g40280.3.MSUv7.0	GO:0003674(molecular_function);GO:0005634(nucleus);GO:0008150(biological_process);GO:0016021(integral component of membrane);GO:0016021(integral component of membrane)	NA	NA	NA	uncharacterized membrane protein C776.05 isoform X1 [Oryza sativa Japonica Group];uncharacterized membrane protein C776.05 isoform X2 [Oryza sativa Japonica Group]	NA	7.11161	311.722	0.0228139	-5.45394	7.95257e-123	1.83066e-120	down	yes
down	LOC_Os01g68510.MSUv7.0	LOC_Os01g68510		LOC_Os01g68510.1.MSUv7.0	GO:0005215(transporter activity);GO:0005886(plasma membrane);GO:0006857(oligopeptide transport);GO:0015293(symporter activity);GO:0015706(nitrate transport);GO:0016020(membrane);GO:0016021(integral component of membrane);GO:0042128(nitrate assimilation);GO:0055085(transmembrane transport);GO:0080054(low-affinity nitrate transmembrane transporter activity)	NA	NA	NA	protein NRT1/ PTR FAMILY 2.13 [Oryza sativa Japonica Group]	NA	0.434226	35.3759	0.0122746	-6.34818	2.08401e-122	4.60285e-120	down	yes
down	LOC_Os01g55500.MSUv7.0	LOC_Os01g55500		LOC_Os01g55500.3.MSUv7.0;LOC_Os01g55500.4.MSUv7.0;LOC_Os01g55500.1.MSUv7.0;LOC_Os01g55500.2.MSUv7.0	GO:0016020(membrane);GO:0016021(integral component of membrane);GO:0022857(transmembrane transporter activity);GO:0055085(transmembrane transport);GO:0055085(transmembrane transport)	NA	NA	NA	nucleobase-ascorbate transporter 2 [Oryza sativa Japonica Group]	NA	0.424336	33.6666	0.0126041	-6.30997	2.47871e-122	5.4016e-120	down	yes
down	LOC_Os03g09250.MSUv7.0	LOC_Os03g09250		LOC_Os03g09250.1.MSUv7.0;LOC_Os03g09250.2.MSUv7.0;LOC_Os03g09250.3.MSUv7.0;LOC_Os03g09250.4.MSUv7.0	GO:0004512(inositol-3-phosphate synthase activity);GO:0005515(protein binding);GO:0005737(cytoplasm);GO:0006021(inositol biosynthetic process);GO:0008654(phospholipid biosynthetic process);GO:0009408(response to heat);GO:0009644(response to high light intensity);GO:0009733(response to auxin);GO:0009793(embryo development ending in seed dormancy);GO:0010264(myo-inositol hexakisphosphate biosynthet…	00562(Inositol phosphate metabolism);00562(Inositol phosphate metabolism)	K01858	EC:5.5.1.4	inositol-3-phosphate synthase 1 isoform X1 [Oryza sativa Japonica Group];inositol-3-phosphate synthase 1 isoform X2 [Oryza sativa Japonica Group];Inositol-3-phosphate synthase, putative, expressed [Oryza sativa Japonica Group]	NA	4.14587	180.373	0.0229849	-5.44317	2.87666e-122	6.18633e-120	down	yes
down	LOC_Os06g51084.MSUv7.0	LOC_Os06g51084		LOC_Os06g51084.1.MSUv7.0;LOC_Os06g51084.2.MSUv7.0;LOC_Os06g51084.3.MSUv7.0;LOC_Os06g51084.5.MSUv7.0;LOC_Os06g51084.6.MSUv7.0;LOC_Os06g51084.7.MSUv7.0;LOC_Os06g51084.4.MSUv7.0;LOC_Os06g51084.8.MSUv7.0	GO:0003844(1,4-alpha-glucan branching enzyme activity);GO:0005982(starch metabolic process);GO:0009501(amyloplast);GO:0009501(amyloplast)	00500(Starch and sucrose metabolism);00500(Starch and sucrose metabolism)	K00700	EC:2.4.1.18	1,4-alpha-glucan-branching enzyme, chloroplastic/amyloplastic isoform X1 [Oryza sativa Japonica Group];Os06g0726400, partial [Oryza sativa Japonica Group];starch-branching enzyme I [Oryza sativa Japonica Group]	NA	26.3179	1018.21	0.0258472	-5.27385	4.24445e-122	8.89375e-120	down	yes
down	LOC_Os01g32364.MSUv7.0	LOC_Os01g32364		LOC_Os01g32364.1.MSUv7.0	GO:0008422(beta-glucosidase activity);GO:1901657(glycosyl compound metabolic process)	00500(Starch and sucrose metabolism);00460(Cyanoamino acid metabolism);00940(Phenylpropanoid biosynthesis)	K05350	EC:3.2.1.21	beta-glucosidase 1 isoform X1 [Oryza sativa Japonica Group]	NA	2.0947	101.197	0.0206993	-5.59427	2.13349e-121	4.4139e-119	down	yes
down	LOC_Os03g49610.MSUv7.0	LOC_Os03g49610		LOC_Os03g49610.1.MSUv7.0	GO:0004338(glucan exo-1,3-beta-glucosidase activity);GO:0004565(beta-galactosidase activity);GO:0004567(beta-mannosidase activity);GO:0008422(beta-glucosidase activity);GO:0033907(beta-D-fucosidase activity);GO:0047701(beta-L-arabinosidase activity);GO:0080079(cellobiose glucosidase activity);GO:0080083(beta-gentiobiose beta-glucosidase activity);GO:1901657(glycosyl compound metabolic process)	00500(Starch and sucrose metabolism);00460(Cyanoamino acid metabolism);00940(Phenylpropanoid biosynthesis)	K05350	EC:3.2.1.21	beta-glucosidase 8 [Oryza sativa Japonica Group]	NA	0.647646	43.6233	0.0148463	-6.07375	1.68169e-120	3.39328e-118	down	yes
down	LOC_Os01g44220.MSUv7.0	LOC_Os01g44220		LOC_Os01g44220.6.MSUv7.0;LOC_Os01g44220.4.MSUv7.0;LOC_Os01g44220.3.MSUv7.0;LOC_Os01g44220.7.MSUv7.0;LOC_Os01g44220.1.MSUv7.0;LOC_Os01g44220.2.MSUv7.0;LOC_Os01g44220.5.MSUv7.0	GO:0008878(glucose-1-phosphate adenylyltransferase activity);GO:0008878(glucose-1-phosphate adenylyltransferase activity)	00500(Starch and sucrose metabolism);00520(Amino sugar and nucleotide sugar metabolism);00520(Amino sugar and nucleotide sugar metabolism)	K00975	EC:2.7.7.27	glucose-1-phosphate adenylyltransferase large subunit 2, cytosolic-like [Oryza sativa Japonica Group]	NA	19.6856	730.735	0.0269395	-5.21414	2.93448e-120	5.84892e-118	down	yes
down	LOC_Os05g33554.MSUv7.0	LOC_Os05g33554		LOC_Os05g33554.1.MSUv7.0	GO:0000122(negative regulation of transcription by RNA polymerase II);GO:0005634(nucleus);GO:0006346(methylation-dependent chromatin silencing);GO:0008327(methyl-CpG binding)	NA	NA	NA	methyl-CpG-binding domain-containing protein 4 [Oryza sativa Japonica Group]	NA	4.08272	201.558	0.0202558	-5.62552	9.0696e-120	1.78595e-117	down	yes
down	LOC_Os08g42350.MSUv7.0	LOC_Os08g42350		LOC_Os08g42350.1.MSUv7.0	GO:0005886(plasma membrane);GO:0005887(integral component of plasma membrane);GO:0006825(copper ion transport);GO:0042742(defense response to bacterium);GO:0051119(sugar transmembrane transporter activity)	NA	NA	NA	bidirectional sugar transporter SWEET11 [Oryza sativa Japonica Group]	NA	4.57135	195.622	0.0233682	-5.41931	9.21409e-120	1.7928e-117	down	yes
down	LOC_Os01g32770.MSUv7.0	LOC_Os01g32770		LOC_Os01g32770.1.MSUv7.0	GO:0005634(nucleus);GO:0006355(regulation of transcription, DNA-templated)	NA	NA	NA	LOB domain-containing protein 40 [Oryza sativa Japonica Group]	NA	2.01772	101.324	0.0199136	-5.6501	2.7636e-119	5.31391e-117	down	yes
down	LOC_Os05g49430.MSUv7.0	LOC_Os05g49430		LOC_Os05g49430.2.MSUv7.0;LOC_Os05g49430.1.MSUv7.0	GO:0004034(aldose 1-epimerase activity);GO:0005634(nucleus);GO:0005975(carbohydrate metabolic process);GO:0006012(galactose metabolic process);GO:0047938(glucose-6-phosphate 1-epimerase activity);GO:0047938(glucose-6-phosphate 1-epimerase activity)	00010(Glycolysis / Gluconeogenesis);00010(Glycolysis / Gluconeogenesis)	K01792	EC:5.1.3.15	putative glucose-6-phosphate 1-epimerase [Oryza sativa Japonica Group]	NA	1.07478	57.1089	0.0188198	-5.73161	2.93528e-119	5.5784e-117	down	yes
down	LOC_Os11g10510.MSUv7.0	LOC_Os11g10510		LOC_Os11g10510.1.MSUv7.0;LOC_Os11g10510.2.MSUv7.0	GO:0000166(nucleotide binding);GO:0001666(response to hypoxia);GO:0004022(alcohol dehydrogenase (NAD) activity);GO:0005737(cytoplasm);GO:0005794(Golgi apparatus);GO:0005829(cytosol);GO:0005886(plasma membrane);GO:0006970(response to osmotic stress);GO:0008270(zinc ion binding);GO:0009409(response to cold);GO:0009413(response to flooding);GO:0009414(response to water deprivation);GO:0009651(respon…	00010(Glycolysis / Gluconeogenesis);00071(Fatty acid degradation);00592(alpha-Linolenic acid metabolism);00350(Tyrosine metabolism);00350(Tyrosine metabolism)	K18857	EC:1.1.1.1	alcohol dehydrogenase 2 [Oryza sativa Japonica Group];alcohol dehydrogenase [Oryza rufipogon]	NA	11.2021	420.636	0.0266312	-5.23074	1.67978e-118	3.15566e-116	down	yes
down	LOC_Os02g01010.MSUv7.0	LOC_Os02g01010		LOC_Os02g01010.1.MSUv7.0	GO:0003756(protein disulfide isomerase activity);GO:0005783(endoplasmic reticulum);GO:0006457(protein folding);GO:0034976(response to endoplasmic reticulum stress)	04141(Protein processing in endoplasmic reticulum)	K09580	EC:5.3.4.1	protein disulfide isomerase-like 1-4 [Oryza sativa Japonica Group]	NA	13.5236	458.947	0.0294666	-5.08478	2.50099e-116	4.59283e-114	down	yes
down	LOC_Os05g32710.MSUv7.0	LOC_Os05g32710		LOC_Os05g32710.1.MSUv7.0	GO:0004556(alpha-amylase activity);GO:0005975(carbohydrate metabolic process);GO:0005977(glycogen metabolic process);GO:0009507(chloroplast);GO:0010021(amylopectin biosynthetic process);GO:0019156(isoamylase activity);GO:0019252(starch biosynthetic process)	00500(Starch and sucrose metabolism)	K01214	EC:3.2.1.68	isoamylase 2, chloroplastic-like [Oryza sativa Japonica Group]	NA	3.29242	124.691	0.0264046	-5.24307	8.47032e-116	1.53821e-113	down	yes
down	LOC_Os04g44870.MSUv7.0	LOC_Os04g44870		LOC_Os04g44870.1.MSUv7.0	GO:0005737(cytoplasm);GO:0008150(biological_process)	00010(Glycolysis / Gluconeogenesis);00051(Fructose and mannose metabolism);00562(Inositol phosphate metabolism);00710(Carbon fixation in photosynthetic organisms)	K01803	EC:5.3.1.1	elicitor-responsive protein 3 [Oryza sativa Japonica Group]	NA	1.10311	71.9309	0.0153357	-6.02696	5.57071e-115	9.89649e-113	down	yes
down	LOC_Os10g11140.MSUv7.0	LOC_Os10g11140		LOC_Os10g11140.1.MSUv7.0;LOC_Os10g11140.2.MSUv7.0	GO:0004614(phosphoglucomutase activity);GO:0005829(cytosol);GO:0005978(glycogen biosynthetic process);GO:0006006(glucose metabolic process);GO:0009570(chloroplast stroma);GO:0009590(detection of gravity);GO:0010319(stromule);GO:0019252(starch biosynthetic process);GO:0019388(galactose catabolic process);GO:0019388(galactose catabolic process)	00010(Glycolysis / Gluconeogenesis);00030(Pentose phosphate pathway);00052(Galactose metabolism);00500(Starch and sucrose metabolism);00520(Amino sugar and nucleotide sugar metabolism);00230(Purine metabolism);00230(Purine metabolism)	K01835	EC:5.4.2.2	phosphoglucomutase, chloroplastic [Oryza sativa Japonica Group]	NA	6.68357	232.871	0.0287008	-5.12277	9.28452e-115	1.63168e-112	down	yes
down	LOC_Os02g07060.MSUv7.0	LOC_Os02g07060		LOC_Os02g07060.1.MSUv7.0	GO:0003924(GTPase activity);GO:0005200(structural constituent of cytoskeleton);GO:0005515(protein binding);GO:0005525(GTP binding);GO:0005737(cytoplasm);GO:0005794(Golgi apparatus);GO:0005874(microtubule);GO:0007017(microtubule-based process);GO:0009651(response to salt stress);GO:0016020(membrane);GO:0045298(tubulin complex)	04145(Phagosome)	K07375	NA	tubulin beta-5 chain [Oryza sativa Japonica Group]	NA	4.40733	164.124	0.0268536	-5.21874	1.08861e-114	1.89278e-112	down	yes
down	LOC_Os05g49170.MSUv7.0	LOC_Os05g49170		LOC_Os05g49170.1.MSUv7.0	GO:0003674(molecular_function);GO:0009507(chloroplast);GO:0009535(chloroplast thylakoid membrane);GO:0009631(cold acclimation);GO:0009737(response to abscisic acid);GO:0009941(chloroplast envelope);GO:0031357(integral component of chloroplast inner membrane);GO:0042631(cellular response to water deprivation);GO:0070417(cellular response to cold)	03013(RNA transport)	K03251	NA	cold-regulated 413 inner membrane protein 1, chloroplastic [Oryza sativa Japonica Group]	NA	4.76647	188.918	0.0252303	-5.3087	1.60794e-114	2.7093e-112	down	yes
down	LOC_Os03g62090.MSUv7.0	LOC_Os03g62090		LOC_Os03g62090.1.MSUv7.0	GO:0000977(RNA polymerase II regulatory region sequence-specific DNA binding);GO:0005794(Golgi apparatus);GO:0005886(plasma membrane);GO:0009833(plant-type primary cell wall biogenesis);GO:0016021(integral component of membrane);GO:0016757(transferase activity, transferring glycosyl groups);GO:0016759(cellulose synthase activity);GO:0016760(cellulose synthase (UDP-forming) activity);GO:0030244(ce…	NA	NA	NA	probable cellulose synthase A catalytic subunit 5 [UDP-forming] [Oryza sativa Japonica Group]	NA	0.380444	20.6079	0.018461	-5.75937	2.20987e-114	3.68552e-112	down	yes
down	LOC_Os10g40730.MSUv7.0	LOC_Os10g40730		LOC_Os10g40730.1.MSUv7.0	GO:0005576(extracellular region);GO:0005618(cell wall);GO:0009826(unidimensional cell growth);GO:0009828(plant-type cell wall loosening);GO:0009831(plant-type cell wall modification involved in multidimensional cell growth);GO:0016020(membrane);GO:0019953(sexual reproduction)	NA	NA	NA	expansin-B4 [Oryza sativa Japonica Group]	NA	4.21571	157.906	0.0266976	-5.22715	4.28876e-114	7.08035e-112	down	yes
EXP	gene_id	N2-z	EntrezID	transcript_id	GO	KEGG	KO_ENTRY	EC	Description	trans_type	FPKM.N2_Z	FPKM.WT	fc	log2(fc)	pval	qval	regulation	significant
up	LOC_Os01g39970.MSUv7.0	LOC_Os01g39970		LOC_Os01g39970.1.MSUv7.0	GO:0004672(protein kinase activity);GO:0005524(ATP binding);GO:0005634(nucleus);GO:0006468(protein phosphorylation);GO:0006950(response to stress);GO:0016301(kinase activity);GO:0016787(hydrolase activity)	NA	NA	NA	U-box domain-containing protein 35 [Oryza sativa Japonica Group]	NA	151.404	0.321839	470.435	8.87785	9.15584e-157	8.79367e-154	up	yes
up	LOC_Os04g16722.MSUv7.0	LOC_Os04g16722		LOC_Os04g16722.1.MSUv7.0	GO:0009536(plastid)	00230(Purine metabolism);00240(Pyrimidine metabolism);03020(RNA polymerase)	K03046	EC:2.7.7.6	unknow protein [Oryza sativa Japonica Group]	NA	141.383	1.03646	136.41	7.0918	2.69359e-121	1.22544e-118	up	yes
up	LOC_Os05g11320.MSUv7.0	LOC_Os05g11320		LOC_Os05g11320.1.MSUv7.0	GO:0005507(copper ion binding);GO:0005576(extracellular region);GO:0005623(cell);GO:0006878(cellular copper ion homeostasis);GO:0008270(zinc ion binding)	NA	NA	NA	RecName: Full=Metallothionein-like protein 3B; AltName: Full=Class I metallothionein-like protein 3B; AltName: Full=OsMT-I-3b	NA	977.681	12.0886	80.8764	6.33765	9.55208e-102	2.29356e-99	up	yes
up	LOC_Os02g07900.MSUv7.0	LOC_Os02g07900		LOC_Os02g07900.1.MSUv7.0	GO:0005545(1-phosphatidylinositol binding);GO:0005634(nucleus);GO:0005794(Golgi apparatus);GO:0005905(clathrin-coated pit);GO:0006897(endocytosis);GO:0030136(clathrin-coated vesicle);GO:0030276(clathrin binding);GO:0048268(clathrin coat assembly)	NA	NA	NA	putative clathrin assembly protein At5g57200 isoform X2 [Oryza sativa Japonica Group]	NA	55.6874	0.466524	119.367	6.89926	3.5474e-100	7.8625e-98	up	yes
up	LOC_Os10g35930.MSUv7.0	LOC_Os10g35930		LOC_Os10g35930.1.MSUv7.0	GO:0005737(cytoplasm);GO:0051015(actin filament binding);GO:0051017(actin filament bundle assembly)	NA	NA	NA	hypothetical protein OsI_34224 [Oryza sativa Indica Group]	NA	159.99	1.78223	89.7692	6.48815	4.09965e-99	8.97148e-97	up	yes
up	LOC_Os02g02450.MSUv7.0	LOC_Os02g02450		LOC_Os02g02450.1.MSUv7.0	GO:0005886(plasma membrane);GO:0006857(oligopeptide transport);GO:0016021(integral component of membrane);GO:0022857(transmembrane transporter activity);GO:0055085(transmembrane transport)	NA	NA	NA	Os02g0116300, partial [Oryza sativa Japonica Group]	NA	47.0112	0.416545	112.86	6.81839	5.28435e-99	1.14195e-96	up	yes
down	LOC_Os01g55690.MSUv7.0	LOC_Os01g55690		LOC_Os01g55690.1.MSUv7.0	GO:0000326(protein storage vacuole);GO:0005634(nucleus);GO:0009737(response to abscisic acid);GO:0010431(seed maturation);GO:0045735(nutrient reservoir activity);GO:0071215(cellular response to abscisic acid stimulus)	NA	NA	NA	glutelin type-A 1 [Oryza sativa Japonica Group]	NA	1.56745	14179.4	0.000110544	-13.1431	0	0	down	yes
down	LOC_Os10g26060.MSUv7.0	LOC_Os10g26060		LOC_Os10g26060.1.MSUv7.0	GO:0042735(protein body);GO:0045735(nutrient reservoir activity);GO:0051259(protein complex oligomerization)	NA	NA	NA	glutelin type-A 2 [Oryza sativa Japonica Group]	NA	4.66887	9303.48	0.000501841	-10.9605	2e-296	2.18742e-292	down	yes
down	LOC_Os06g04200.MSUv7.0	LOC_Os06g04200		LOC_Os06g04200.3.MSUv7.0;LOC_Os06g04200.1.MSUv7.0;LOC_Os06g04200.4.MSUv7.0;LOC_Os06g04200.2.MSUv7.0	GO:0004373(glycogen (starch) synthase activity);GO:0005982(starch metabolic process);GO:0009501(amyloplast);GO:0009501(amyloplast)	00500(Starch and sucrose metabolism);00500(Starch and sucrose metabolism)	K13679	EC:2.4.1.242	granule-bound starch synthase 1, chloroplastic/amyloplastic isoform X2 [Oryza sativa Japonica Group]	NA	1.24412	934.307	0.0013316	-9.55263	1.2418e-248	7.15611e-245	down	yes
down	LOC_Os02g15350.MSUv7.0	LOC_Os02g15350		LOC_Os02g15350.1.MSUv7.0	GO:0003677(DNA binding);GO:0003700(DNA binding transcription factor activity);GO:0005634(nucleus);GO:0006351(transcription, DNA-templated);GO:0006355(regulation of transcription, DNA-templated);GO:0046872(metal ion binding)	NA	NA	NA	dof zinc finger protein 3-like [Oryza sativa Japonica Group]	NA	0.791549	454.903	0.00174004	-9.16666	1.74035e-226	7.5218e-223	down	yes
down	LOC_Os10g35050.MSUv7.0	LOC_Os10g35050		LOC_Os10g35050.1.MSUv7.0	GO:0005887(integral component of plasma membrane);GO:0009705(plant-type vacuole membrane);GO:0009992(cellular water homeostasis);GO:0015250(water channel activity);GO:0015254(glycerol channel activity);GO:0034220(ion transmembrane transport);GO:0042807(central vacuole)	NA	NA	NA	probable aquaporin TIP3-1 [Oryza sativa Japonica Group]	NA	1.99388	621.621	0.00320755	-8.28431	3.09555e-207	1.07032e-203	down	yes
down	LOC_Os07g11120.MSUv7.0	LOC_Os07g11120		LOC_Os07g11120.1.MSUv7.0	GO:0005634(nucleus);GO:0005737(cytoplasm);GO:0005739(mitochondrion);GO:0016787(hydrolase activity);GO:0016818(hydrolase activity, acting on acid anhydrides, in phosphorus-containing anhydrides);GO:0046872(metal ion binding)	NA	NA	NA	nudix hydrolase 16, mitochondrial [Oryza sativa Japonica Group]	NA	1.00088	370.306	0.00270285	-8.5313	4.63682e-207	1.33602e-203	down	yes
down	LOC_Os07g42490.MSUv7.0	LOC_Os07g42490		LOC_Os07g42490.2.MSUv7.0;LOC_Os07g42490.1.MSUv7.0	GO:0010037(response to carbon dioxide);GO:0010037(response to carbon dioxide)	00500(Starch and sucrose metabolism);00500(Starch and sucrose metabolism)	K00695	EC:2.4.1.13	sucrose synthase 3 [Oryza sativa Japonica Group]	NA	5.55589	1012.66	0.00548643	-7.50992	1.52691e-194	3.77104e-191	down	yes
down	LOC_Os03g10110.MSUv7.0	LOC_Os03g10110		LOC_Os03g10110.1.MSUv7.0	GO:0008150(biological_process)	NA	NA	NA	vicilin-like seed storage protein At2g18540 [Oryza sativa Japonica Group]	NA	0.280645	86.772	0.00323428	-8.27234	6.91781e-191	1.49494e-187	down	yes
down	LOC_Os05g33570.MSUv7.0	LOC_Os05g33570		LOC_Os05g33570.2.MSUv7.0;LOC_Os05g33570.1.MSUv7.0	GO:0005524(ATP binding);GO:0005634(nucleus);GO:0005829(cytosol);GO:0006090(pyruvate metabolic process);GO:0009507(chloroplast);GO:0009570(chloroplast stroma);GO:0015979(photosynthesis);GO:0016301(kinase activity);GO:0016310(phosphorylation);GO:0046872(metal ion binding);GO:0050242(pyruvate, phosphate dikinase activity);GO:0050242(pyruvate, phosphate dikinase activity)	00620(Pyruvate metabolism);00710(Carbon fixation in photosynthetic organisms);00710(Carbon fixation in photosynthetic organisms)	K01006	EC:2.7.9.1	Os05g0405000 [Oryza sativa Japonica Group];pyruvate, phosphate dikinase 1, chloroplastic [Oryza sativa Japonica Group]	NA	14.2058	1845.47	0.0076977	-7.02136	2.5173e-182	4.83545e-179	down	yes
down	LOC_Os10g35800.MSUv7.0	LOC_Os10g35800		LOC_Os10g35800.1.MSUv7.0	NA	NA	NA	NA	uncharacterized protein LOC4349040 [Oryza sativa Japonica Group]	NA	1.21543	203.338	0.00597738	-7.38627	4.83101e-180	8.35184e-177	down	yes
down	LOC_Os10g26700.MSUv7.0	LOC_Os10g26700		LOC_Os10g26700.1.MSUv7.0;LOC_Os10g26700.2.MSUv7.0	GO:0003674(molecular_function);GO:0008150(biological_process);GO:0009507(chloroplast);GO:0016021(integral component of membrane);GO:0016021(integral component of membrane)	NA	NA	NA	uncharacterized endoplasmic reticulum membrane protein C16E8.02 [Oryza sativa Japonica Group];YGL010w, putative, expressed [Oryza sativa Japonica Group]	NA	5.32193	635.334	0.00837659	-6.89942	1.79182e-172	2.81608e-169	down	yes
down	LOC_Os10g39420.MSUv7.0	LOC_Os10g39420		LOC_Os10g39420.1.MSUv7.0	GO:0004683(calmodulin-dependent protein kinase activity);GO:0005516(calmodulin binding);GO:0005634(nucleus);GO:0005737(cytoplasm);GO:0005886(plasma membrane);GO:0009738(abscisic acid-activated signaling pathway);GO:0009931(calcium-dependent protein serine/threonine kinase activity);GO:0018105(peptidyl-serine phosphorylation);GO:0035556(intracellular signal transduction);GO:0046777(protein autopho…	04626(Plant-pathogen interaction)	K13412	EC:2.7.11.1	calcium-dependent protein kinase 23 [Oryza sativa Japonica Group]	NA	12.4305	1235.53	0.0100608	-6.6351	7.1304e-171	1.02725e-167	down	yes
down	LOC_Os03g45250.MSUv7.0	LOC_Os03g45250		LOC_Os03g45250.1.MSUv7.0	GO:0009061(anaerobic respiration);GO:0018171(peptidyl-cysteine oxidation);GO:0070483(detection of hypoxia)	00430(Taurine and hypotaurine metabolism)	K10712	EC:1.13.11.19	plant cysteine oxidase 2 [Oryza sativa Japonica Group]	NA	1.01124	145.458	0.00695207	-7.16834	4.04881e-168	5.38429e-165	down	yes
down	LOC_Os03g58880.MSUv7.0	LOC_Os03g58880		LOC_Os03g58880.1.MSUv7.0	GO:0004656(procollagen-proline 4-dioxygenase activity);GO:0005576(extracellular region);GO:0005768(endosome);GO:0005794(Golgi apparatus);GO:0005802(trans-Golgi network);GO:0016706(oxidoreductase activity, acting on paired donors, with incorporation or reduction of molecular oxygen, 2-oxoglutarate as one donor, and incorporation of one atom each of oxygen into both donors);GO:0018401(peptidyl-prol…	00330(Arginine and proline metabolism)	K00472	EC:1.14.11.2	probable prolyl 4-hydroxylase 4 [Oryza sativa Japonica Group]	NA	1.6038	190.002	0.00844093	-6.88838	3.75571e-167	4.63777e-164	down	yes
down	LOC_Os05g39950.MSUv7.0	LOC_Os05g39950		LOC_Os05g39950.1.MSUv7.0	GO:0003677(DNA binding);GO:0005634(nucleus);GO:0006351(transcription, DNA-templated);GO:0045892(negative regulation of transcription, DNA-templated)	00970(Aminoacyl-tRNA biosynthesis)	K01870	EC:6.1.1.5	uncharacterized protein LOC4339103 [Oryza sativa Japonica Group]	NA	0.831415	117.761	0.00706017	-7.14608	1.00572e-166	1.15912e-163	down	yes
down	LOC_Os03g48810.MSUv7.0	LOC_Os03g48810		LOC_Os03g48810.1.MSUv7.0	GO:0016020(membrane);GO:0016021(integral component of membrane);GO:0022857(transmembrane transporter activity);GO:0055085(transmembrane transport)	NA	NA	NA	nucleobase-ascorbate transporter LPE1 [Oryza sativa Japonica Group]	NA	2.8371	279.054	0.0101668	-6.61998	6.40869e-164	6.92459e-161	down	yes
down	LOC_Os05g02060.MSUv7.0	LOC_Os05g02060		LOC_Os05g02060.1.MSUv7.0	GO:0005744(mitochondrial inner membrane presequence translocase complex);GO:0030150(protein import into mitochondrial matrix);GO:0031305(integral component of mitochondrial inner membrane);GO:0045037(protein import into chloroplast stroma)	NA	NA	NA	outer envelope pore protein 16, chloroplastic [Oryza sativa Japonica Group]	NA	20.291	1617.98	0.0125409	-6.31721	3.99325e-159	4.0609e-156	down	yes
down	LOC_Os07g20340.MSUv7.0	LOC_Os07g20340		LOC_Os07g20340.1.MSUv7.0	GO:0005737(cytoplasm);GO:0030001(metal ion transport);GO:0046914(transition metal ion binding);GO:0046916(cellular transition metal ion homeostasis)	NA	NA	NA	putative heavy-metal-associated domain-containing protein [Oryza sativa Japonica Group]	NA	0.76446	95.2008	0.00802997	-6.96039	3.40142e-156	3.09493e-153	down	yes
down	LOC_Os07g09630.MSUv7.0	LOC_Os07g09630		LOC_Os07g09630.1.MSUv7.0	GO:0005576(extracellular region);GO:0016706(oxidoreductase activity, acting on paired donors, with incorporation or reduction of molecular oxygen, 2-oxoglutarate as one donor, and incorporation of one atom each of oxygen into both donors);GO:0018401(peptidyl-proline hydroxylation to 4-hydroxy-L-proline)	00330(Arginine and proline metabolism)	K00472	EC:1.14.11.2	probable prolyl 4-hydroxylase 6 [Oryza sativa Japonica Group]	NA	2.80332	235.558	0.0119007	-6.3928	1.58744e-153	1.37218e-150	down	yes
down	LOC_Os02g32660.MSUv7.0	LOC_Os02g32660		LOC_Os02g32660.1.MSUv7.0;LOC_Os02g32660.2.MSUv7.0	GO:0003844(1,4-alpha-glucan branching enzyme activity);GO:0009790(embryo development);GO:0009790(embryo development)	00500(Starch and sucrose metabolism);00500(Starch and sucrose metabolism)	K00700	EC:2.4.1.18	1,4-alpha-glucan-branching enzyme 2, chloroplastic/amyloplastic [Oryza sativa Japonica Group]	NA	20.7808	1295.35	0.0160425	-5.96195	9.29713e-151	7.45744e-148	down	yes
down	LOC_Os05g33554.MSUv7.0	LOC_Os05g33554		LOC_Os05g33554.1.MSUv7.0	GO:0000122(negative regulation of transcription by RNA polymerase II);GO:0005634(nucleus);GO:0006346(methylation-dependent chromatin silencing);GO:0008327(methyl-CpG binding)	NA	NA	NA	methyl-CpG-binding domain-containing protein 4 [Oryza sativa Japonica Group]	NA	2.22335	201.558	0.0110309	-6.50231	9.49003e-151	7.45744e-148	down	yes
down	LOC_Os01g70310.MSUv7.0	LOC_Os01g70310		LOC_Os01g70310.2.MSUv7.0	GO:0005634(nucleus)	00040(Pentose and glucuronate interconversions);00053(Ascorbate and aldarate metabolism);00520(Amino sugar and nucleotide sugar metabolism)	K16190	EC:2.7.1.43	transcription factor ICE1-like [Oryza sativa Japonica Group]	NA	2.92083	186.512	0.0156602	-5.99675	2.51455e-144	1.89007e-141	down	yes
down	LOC_Os08g03410.MSUv7.0	LOC_Os08g03410		LOC_Os08g03410.1.MSUv7.0	GO:0042735(protein body);GO:0045735(nutrient reservoir activity);GO:0051259(protein complex oligomerization)	NA	NA	NA	hypothetical protein OsJ_25906 [Oryza sativa Japonica Group]	NA	0.703471	57.9441	0.0121405	-6.36403	6.139e-142	4.42212e-139	down	yes
down	LOC_Os04g33600.MSUv7.0	LOC_Os04g33600		LOC_Os04g33600.1.MSUv7.0	GO:0016787(hydrolase activity)	NA	NA	NA	Os04g0412000, partial [Oryza sativa Japonica Group]	NA	2.19772	136.662	0.0160814	-5.95847	3.8399e-141	2.65537e-138	down	yes
down	LOC_Os05g01230.MSUv7.0	LOC_Os05g01230		LOC_Os05g01230.1.MSUv7.0	GO:0005720(nuclear heterochromatin);GO:0010216(maintenance of DNA methylation);GO:0016567(protein ubiquitination);GO:0061630(ubiquitin protein ligase activity);GO:0090308(regulation of methylation-dependent chromatin silencing)	NA	NA	NA	E3 ubiquitin-protein ligase ORTHRUS 2 [Oryza sativa Japonica Group]	NA	2.26435	120.701	0.01876	-5.7362	1.48377e-138	9.86594e-136	down	yes
down	LOC_Os04g44470.MSUv7.0	LOC_Os04g44470		LOC_Os04g44470.1.MSUv7.0	GO:0004867(serine-type endopeptidase inhibitor activity);GO:0015066(alpha-amylase inhibitor activity)	NA	NA	NA	alpha-amylase/subtilisin inhibitor [Oryza sativa Japonica Group]	NA	0.898786	78.6255	0.0114312	-6.45088	9.28117e-138	5.9427e-135	down	yes
down	LOC_Os08g25734.MSUv7.0	LOC_Os08g25734		LOC_Os08g25734.1.MSUv7.0;LOC_Os08g25734.2.MSUv7.0	GO:0005982(starch metabolic process);GO:0005982(starch metabolic process)	00500(Starch and sucrose metabolism);00520(Amino sugar and nucleotide sugar metabolism);00520(Amino sugar and nucleotide sugar metabolism)	K00975	EC:2.7.7.27	glucose-1-phosphate adenylyltransferase small subunit 2, chloroplastic/amyloplastic/cytosolic isoform X1 [Oryza sativa Japonica Group];glucose-1-phosphate adenylyltransferase small subunit 2, chloroplastic/amyloplastic/cytosolic isoform X2 [Oryza sativa Japonica Group]	NA	23.5646	1047.48	0.0224964	-5.47416	2.43379e-136	1.50269e-133	down	yes
down	LOC_Os06g06520.MSUv7.0	LOC_Os06g06520		LOC_Os06g06520.1.MSUv7.0	GO:0005576(extracellular region);GO:0016042(lipid catabolic process);GO:0016788(hydrolase activity, acting on ester bonds);GO:0052689(carboxylic ester hydrolase activity)	00511(Other glycan degradation)	K01206	EC:3.2.1.51	GDSL esterase/lipase At4g01130 [Oryza sativa Japonica Group]	NA	0.612297	49.7779	0.0123006	-6.34513	1.80901e-135	1.07842e-132	down	yes
down	LOC_Os08g06420.MSUv7.0	LOC_Os08g06420		LOC_Os08g06420.1.MSUv7.0;LOC_Os08g06420.2.MSUv7.0	GO:0005576(extracellular region);GO:0005886(plasma membrane);GO:0016787(hydrolase activity);GO:0016787(hydrolase activity)	NA	NA	NA	alpha/beta hydrolase domain-containing protein 17C [Oryza sativa Japonica Group];hypothetical protein OsJ_26131 [Oryza sativa Japonica Group]	NA	3.41624	163.823	0.0208533	-5.58358	8.80997e-135	5.07689e-132	down	yes
down	LOC_Os02g01010.MSUv7.0	LOC_Os02g01010		LOC_Os02g01010.1.MSUv7.0	GO:0003756(protein disulfide isomerase activity);GO:0005783(endoplasmic reticulum);GO:0006457(protein folding);GO:0034976(response to endoplasmic reticulum stress)	04141(Protein processing in endoplasmic reticulum)	K09580	EC:5.3.4.1	protein disulfide isomerase-like 1-4 [Oryza sativa Japonica Group]	NA	10.7929	458.947	0.0235166	-5.41017	1.78172e-134	9.93622e-132	down	yes
down	LOC_Os09g30250.MSUv7.0	LOC_Os09g30250		LOC_Os09g30250.1.MSUv7.0	GO:0004252(serine-type endopeptidase activity);GO:0005618(cell wall)	NA	NA	NA	subtilisin-like protease SBT5.3 isoform X1 [Oryza sativa Japonica Group]	NA	0.683118	40.8778	0.0167112	-5.90304	2.90576e-134	1.56984e-131	down	yes
down	LOC_Os07g08420.MSUv7.0	LOC_Os07g08420		LOC_Os07g08420.1.MSUv7.0	GO:0003677(DNA binding);GO:0003700(DNA binding transcription factor activity);GO:0005515(protein binding);GO:0005634(nucleus);GO:0006351(transcription, DNA-templated);GO:0045735(nutrient reservoir activity);GO:0045893(positive regulation of transcription, DNA-templated);GO:0046982(protein heterodimerization activity);GO:2000693(positive regulation of seed maturation)	NA	NA	NA	bZIP transcription factor RISBZ1-like isoform X1 [Oryza sativa Japonica Group]	NA	2.22053	101.441	0.0218899	-5.51359	3.7663e-129	1.97309e-126	down	yes
down	LOC_Os01g55500.MSUv7.0	LOC_Os01g55500		LOC_Os01g55500.1.MSUv7.0;LOC_Os01g55500.4.MSUv7.0;LOC_Os01g55500.3.MSUv7.0;LOC_Os01g55500.2.MSUv7.0	GO:0016020(membrane);GO:0016021(integral component of membrane);GO:0022857(transmembrane transporter activity);GO:0055085(transmembrane transport);GO:0055085(transmembrane transport)	NA	NA	NA	nucleobase-ascorbate transporter 2 [Oryza sativa Japonica Group]	NA	0.614835	33.6666	0.0182625	-5.77498	7.58372e-127	3.8561e-124	down	yes
down	LOC_Os03g19270.MSUv7.0	LOC_Os03g19270		LOC_Os03g19270.2.MSUv7.0;LOC_Os03g19270.3.MSUv7.0;LOC_Os03g19270.4.MSUv7.0;LOC_Os03g19270.1.MSUv7.0	GO:0005634(nucleus);GO:0005773(vacuole);GO:0006950(response to stress);GO:0016787(hydrolase activity);GO:0016787(hydrolase activity)	NA	NA	NA	universal stress protein PHOS34 isoform X3 [Oryza sativa Japonica Group];universal stress protein PHOS34 isoform X4 [Oryza sativa Japonica Group];universal stress protein family protein, expressed [Oryza sativa Japonica Group];universal stress protein PHOS34 isoform X2 [Oryza sativa Japonica Group]	NA	8.51113	327.856	0.0259599	-5.26757	1.34898e-126	6.66318e-124	down	yes
down	LOC_Os02g46690.MSUv7.0	LOC_Os02g46690		LOC_Os02g46690.1.MSUv7.0	NA	NA	NA	NA	F-box/LRR-repeat protein At3g59190 [Oryza sativa Japonica Group]	NA	2.66779	108.961	0.0244838	-5.35203	1.43832e-126	6.90714e-124	down	yes
down	LOC_Os01g16714.MSUv7.0	LOC_Os01g16714		LOC_Os01g16714.1.MSUv7.0	GO:0004497(monooxygenase activity);GO:0055114(oxidation-reduction process)	00380(Tryptophan metabolism)	K11816	EC:1.14.13.168	probable indole-3-pyruvate monooxygenase YUCCA10 [Oryza sativa Japonica Group]	NA	1.84127	78.9864	0.0233113	-5.42283	9.95471e-123	4.65127e-120	down	yes
down	LOC_Os05g38980.MSUv7.0	LOC_Os05g38980		LOC_Os05g38980.1.MSUv7.0	GO:0004601(peroxidase activity);GO:0005509(calcium ion binding);GO:0005634(nucleus);GO:0016021(integral component of membrane);GO:0016175(superoxide-generating NADPH oxidase activity);GO:0050664(oxidoreductase activity, acting on NAD(P)H, oxygen as acceptor);GO:0055114(oxidation-reduction process)	NA	NA	NA	hypothetical protein OsJ_27740 [Oryza sativa Japonica Group]	NA	0.417326	20.5799	0.0202784	-5.62392	1.93946e-120	8.59728e-118	down	yes
down	LOC_Os10g30150.MSUv7.0	LOC_Os10g30150		LOC_Os10g30150.1.MSUv7.0;LOC_Os10g30150.2.MSUv7.0	GO:0005634(nucleus);GO:0006950(response to stress);GO:0016787(hydrolase activity);GO:0005737(cytoplasm);GO:0005737(cytoplasm)	NA	NA	NA	uncharacterized protein LOC4348710 [Oryza sativa Japonica Group]	NA	3.06956	122.53	0.0250516	-5.31896	2.2622e-120	9.77723e-118	down	yes
down	LOC_Os01g44220.MSUv7.0	LOC_Os01g44220		LOC_Os01g44220.4.MSUv7.0;LOC_Os01g44220.6.MSUv7.0;LOC_Os01g44220.3.MSUv7.0;LOC_Os01g44220.7.MSUv7.0;LOC_Os01g44220.1.MSUv7.0;LOC_Os01g44220.2.MSUv7.0;LOC_Os01g44220.5.MSUv7.0	GO:0008878(glucose-1-phosphate adenylyltransferase activity);GO:0008878(glucose-1-phosphate adenylyltransferase activity)	00500(Starch and sucrose metabolism);00520(Amino sugar and nucleotide sugar metabolism);00520(Amino sugar and nucleotide sugar metabolism)	K00975	EC:2.7.7.27	glucose-1-phosphate adenylyltransferase large subunit 2, cytosolic-like [Oryza sativa Japonica Group]	NA	24.9224	730.735	0.0341059	-4.87383	9.75887e-119	4.11491e-116	down	yes
down	LOC_Os03g55090.MSUv7.0	LOC_Os03g55090		LOC_Os03g55090.1.MSUv7.0	GO:0005737(cytoplasm);GO:0005980(glycogen catabolic process);GO:0008184(glycogen phosphorylase activity);GO:0030170(pyridoxal phosphate binding)	00500(Starch and sucrose metabolism)	K00688	EC:2.4.1.1	plastidial starch phosphorylase 1 [Oryza sativa Japonica Group]	NA	24.9352	723.558	0.034462	-4.85885	2.63337e-118	1.08395e-115	down	yes
down	LOC_Os03g17100.MSUv7.0	LOC_Os03g17100		LOC_Os03g17100.1.MSUv7.0	GO:0000790(nuclear chromatin);GO:0003677(DNA binding);GO:0006342(chromatin silencing)	NA	NA	NA	PREDICTED: probable histone H2A.5 [Oryza brachyantha]	NA	2.60346	101.288	0.0257036	-5.28189	8.31516e-117	3.34308e-114	down	yes
down	LOC_Os05g37970.MSUv7.0	LOC_Os05g37970		LOC_Os05g37970.2.MSUv7.0;LOC_Os05g37970.3.MSUv7.0;LOC_Os05g37970.1.MSUv7.0	GO:0003676(nucleic acid binding);GO:0005634(nucleus);GO:0005737(cytoplasm);GO:0005886(plasma membrane);GO:0006950(response to stress);GO:0006979(response to oxidative stress);GO:0009408(response to heat);GO:0009409(response to cold);GO:0009506(plasmodesma);GO:0016787(hydrolase activity);GO:0034337(RNA folding);GO:0061077(chaperone-mediated protein folding);GO:0061077(chaperone-mediated protein fo…	NA	NA	NA	hypothetical protein OsJ_18765 [Oryza sativa Japonica Group];universal stress protein PHOS32 isoform X2 [Oryza sativa Japonica Group];universal stress protein PHOS32 isoform X1 [Oryza sativa Japonica Group]	NA	5.12623	150.394	0.0340854	-4.8747	2.0968e-116	8.23853e-114	down	yes
down	LOC_Os06g30370.MSUv7.0	LOC_Os06g30370		LOC_Os06g30370.1.MSUv7.0	GO:0005634(nucleus);GO:0005737(cytoplasm);GO:0008429(phosphatidylethanolamine binding);GO:0009737(response to abscisic acid);GO:0009738(abscisic acid-activated signaling pathway);GO:0010030(positive regulation of seed germination)	04712(Circadian rhythm - plant)	K16223	NA	protein MOTHER of FT and TFL1 homolog 1 [Oryza sativa Japonica Group]	NA	3.54734	123.462	0.0287322	-5.12119	2.05502e-115	7.89494e-113	down	yes
down	LOC_Os01g65830.MSUv7.0	LOC_Os01g65830		LOC_Os01g65830.1.MSUv7.0	GO:0006633(fatty acid biosynthetic process);GO:0009507(chloroplast);GO:0016020(membrane);GO:0045300(acyl-[acyl-carrier-protein] desaturase activity);GO:0046872(metal ion binding);GO:0055114(oxidation-reduction process);GO:0102786(stearoyl-[acp] desaturase activity)	00061(Fatty acid biosynthesis);01040(Biosynthesis of unsaturated fatty acids)	K03921	EC:1.14.19.2;EC:1.14.19.11	stearoyl-[acyl-carrier-protein] 9-desaturase 1, chloroplastic [Oryza sativa Japonica Group]	NA	14.4059	390.555	0.0368857	-4.76079	2.15844e-115	8.112e-113	down	yes
down	LOC_Os02g52340.MSUv7.0	LOC_Os02g52340		LOC_Os02g52340.1.MSUv7.0	GO:0007275(multicellular organism development);GO:0009908(flower development);GO:0030154(cell differentiation)	NA	NA	NA	MADS-box transcription factor 22 [Oryza sativa Japonica Group]	NA	0.821589	35.4855	0.0231528	-5.43267	8.57036e-115	3.15243e-112	down	yes
down	LOC_Os06g21890.MSUv7.0	LOC_Os06g21890		LOC_Os06g21890.1.MSUv7.0	NA	NA	NA	NA	pistil-specific extensin-like protein [Oryza sativa Japonica Group]	NA	1.15567	43.2469	0.0267225	-5.2258	1.58619e-114	5.71292e-112	down	yes
down	LOC_Os03g02050.MSUv7.0	LOC_Os03g02050		LOC_Os03g02050.1.MSUv7.0	GO:0005576(extracellular region);GO:0006869(lipid transport);GO:0008289(lipid binding)	NA	NA	NA	non-specific lipid-transfer protein 2 [Oryza sativa Japonica Group]	NA	12.7859	363.585	0.0351662	-4.82967	4.56402e-114	1.61026e-111	down	yes
down	LOC_Os03g57490.MSUv7.0	LOC_Os03g57490		LOC_Os03g57490.2.MSUv7.0;LOC_Os03g57490.1.MSUv7.0	GO:0003674(molecular_function);GO:0005576(extracellular region);GO:0005773(vacuole);GO:0007155(cell adhesion);GO:0007155(cell adhesion)	NA	NA	NA	fasciclin-like arabinogalactan protein 16 [Oryza sativa Japonica Group]	NA	0.824322	30.614	0.0269263	-5.21484	9.21784e-114	3.18716e-111	down	yes
down	LOC_Os06g22060.MSUv7.0	LOC_Os06g22060		LOC_Os06g22060.2.MSUv7.0;LOC_Os06g22060.1.MSUv7.0;LOC_Os06g22060.5.MSUv7.0;LOC_Os06g22060.4.MSUv7.0;LOC_Os06g22060.3.MSUv7.0	GO:0003872(6-phosphofructokinase activity);GO:0005524(ATP binding);GO:0005737(cytoplasm);GO:0005829(cytosol);GO:0006096(glycolytic process);GO:0010317(pyrophosphate-dependent phosphofructokinase complex, alpha-subunit complex);GO:0015979(photosynthesis);GO:0046872(metal ion binding);GO:0047334(diphosphate-fructose-6-phosphate 1-phosphotransferase activity);GO:0047334(diphosphate-fructose-6-phosph…	00010(Glycolysis / Gluconeogenesis);00030(Pentose phosphate pathway);00051(Fructose and mannose metabolism);00051(Fructose and mannose metabolism)	K00895	EC:2.7.1.90	pyrophosphate--fructose 6-phosphate 1-phosphotransferase subunit alpha [Oryza sativa Japonica Group]	NA	7.99991	193.351	0.041375	-4.5951	1.47892e-110	5.01326e-108	down	yes
down	LOC_Os05g06480.MSUv7.0	LOC_Os05g06480		LOC_Os05g06480.1.MSUv7.0	GO:0000325(plant-type vacuole);GO:0004427(inorganic diphosphatase activity);GO:0005739(mitochondrion);GO:0005773(vacuole);GO:0005774(vacuolar membrane);GO:0005794(Golgi apparatus);GO:0005829(cytosol);GO:0005886(plasma membrane);GO:0009414(response to water deprivation);GO:0009507(chloroplast);GO:0009651(response to salt stress);GO:0009678(hydrogen-translocating pyrophosphatase activity);GO:000970…	00190(Oxidative phosphorylation)	K01507	EC:3.6.1.1	pyrophosphate-energized vacuolar membrane proton pump 1 [Oryza sativa Japonica Group]	NA	15.583	375.161	0.0415368	-4.58947	1.78937e-110	5.94896e-108	down	yes
down	LOC_Os04g06590.MSUv7.0	LOC_Os04g06590		LOC_Os04g06590.1.MSUv7.0	GO:0003674(molecular_function);GO:0005739(mitochondrion);GO:0008150(biological_process);GO:0016021(integral component of membrane)	03013(RNA transport)	K00784	EC:3.1.26.11	uncharacterized protein LOC4335022 [Oryza sativa Japonica Group]	NA	0.399034	15.7789	0.025289	-5.30534	2.26338e-110	7.3829e-108	down	yes
down	LOC_Os03g16440.MSUv7.0	LOC_Os03g16440		LOC_Os03g16440.1.MSUv7.0	GO:0005515(protein binding);GO:0005774(vacuolar membrane);GO:0009507(chloroplast);GO:0009536(plastid);GO:0009658(chloroplast organization);GO:0009735(response to cytokinin);GO:0009941(chloroplast envelope);GO:0010006(Toc complex);GO:0015450(P-P-bond-hydrolysis-driven protein transmembrane transporter activity);GO:0016020(membrane);GO:0031359(integral component of chloroplast outer membrane);GO:00…	NA	NA	NA	protein TOC75, chloroplastic [Oryza sativa Japonica Group]	NA	17.5368	410.821	0.0426872	-4.55005	2.41574e-109	7.73396e-107	down	yes
down	LOC_Os05g15530.MSUv7.0	LOC_Os05g15530		LOC_Os05g15530.1.MSUv7.0	GO:0003824(catalytic activity);GO:0004084(branched-chain-amino-acid transaminase activity);GO:0008152(metabolic process);GO:0008153(para-aminobenzoic acid biosynthetic process);GO:0008483(transaminase activity);GO:0008696(4-amino-4-deoxychorismate lyase activity);GO:0009507(chloroplast);GO:0009570(chloroplast stroma);GO:0046654(tetrahydrofolate biosynthetic process);GO:0047810(D-alanine:2-oxoglut…	00790(Folate biosynthesis)	K18482	EC:4.1.3.38	D-amino-acid transaminase, chloroplastic [Oryza sativa Japonica Group]	NA	1.56288	50.5402	0.0309234	-5.01516	6.47949e-109	2.03668e-106	down	yes
down	LOC_Os06g51084.MSUv7.0	LOC_Os06g51084		LOC_Os06g51084.1.MSUv7.0;LOC_Os06g51084.2.MSUv7.0;LOC_Os06g51084.8.MSUv7.0;LOC_Os06g51084.4.MSUv7.0;LOC_Os06g51084.5.MSUv7.0;LOC_Os06g51084.3.MSUv7.0;LOC_Os06g51084.6.MSUv7.0;LOC_Os06g51084.7.MSUv7.0	GO:0003844(1,4-alpha-glucan branching enzyme activity);GO:0005982(starch metabolic process);GO:0009501(amyloplast);GO:0009501(amyloplast)	00500(Starch and sucrose metabolism);00500(Starch and sucrose metabolism)	K00700	EC:2.4.1.18	1,4-alpha-glucan-branching enzyme, chloroplastic/amyloplastic isoform X1 [Oryza sativa Japonica Group];Os06g0726400, partial [Oryza sativa Japonica Group];starch-branching enzyme I [Oryza sativa Japonica Group]	NA	44.3723	1018.21	0.0435788	-4.52023	1.64287e-108	5.07176e-106	down	yes
down	LOC_Os03g13730.MSUv7.0	LOC_Os03g13730		LOC_Os03g13730.1.MSUv7.0;LOC_Os03g13730.2.MSUv7.0	GO:0003924(GTPase activity);GO:0005515(protein binding);GO:0005525(GTP binding);GO:0005622(intracellular);GO:0005623(cell);GO:0009507(chloroplast);GO:0009536(plastid);GO:0009707(chloroplast outer membrane);GO:0009941(chloroplast envelope);GO:0015450(P-P-bond-hydrolysis-driven protein transmembrane transporter activity);GO:0016021(integral component of membrane);GO:0019750(chloroplast localization…	NA	NA	NA	hypothetical protein OsI_10695 [Oryza sativa Indica Group];Translocase of chloroplast 34, putative, expressed [Oryza sativa Japonica Group]	NA	16.9849	385.368	0.0440745	-4.50391	6.03279e-108	1.82973e-105	down	yes
down	LOC_Os03g07600.MSUv7.0	LOC_Os03g07600		LOC_Os03g07600.1.MSUv7.0	GO:0005737(cytoplasm);GO:0008150(biological_process)	NA	NA	NA	putative MO25-like protein At5g47540 isoform X1 [Oryza sativa Japonica Group]	NA	5.87145	141.069	0.0416212	-4.58654	8.67375e-108	2.58537e-105	down	yes
down	LOC_Os08g09230.MSUv7.0	LOC_Os08g09230		LOC_Os08g09230.2.MSUv7.0;LOC_Os08g09230.1.MSUv7.0	GO:0004373(glycogen (starch) synthase activity);GO:0005515(protein binding);GO:0005982(starch metabolic process);GO:0009011(starch synthase activity);GO:0009501(amyloplast);GO:0009507(chloroplast);GO:0016757(transferase activity, transferring glycosyl groups);GO:0019252(starch biosynthetic process);GO:0033201(alpha-1,4-glucan synthase activity);GO:0033201(alpha-1,4-glucan synthase activity)	00500(Starch and sucrose metabolism);00500(Starch and sucrose metabolism)	K00703	EC:2.4.1.21	starch synthase 3, chloroplastic/amyloplastic [Oryza sativa Japonica Group];RecName: Full=Soluble starch synthase 3a, chloroplastic/amyloplastic; AltName: Full=Protein FLOURY ENDOSPERM 5; AltName: Full=Soluble starch synthase IIIa; Short=OsSSIIIa; Flags: Precursor	NA	6.12401	137.902	0.0444084	-4.49302	1.19862e-107	3.51216e-105	down	yes
down	LOC_Os01g33090.MSUv7.0	LOC_Os01g33090		LOC_Os01g33090.1.MSUv7.0	GO:0004674(protein serine/threonine kinase activity);GO:0005515(protein binding);GO:0005524(ATP binding);GO:0005886(plasma membrane);GO:0006468(protein phosphorylation);GO:0007169(transmembrane receptor protein tyrosine kinase signaling pathway);GO:0009505(plant-type cell wall);GO:0009507(chloroplast);GO:0009570(chloroplast stroma);GO:0010069(zygote asymmetric cytokinesis in embryo sac);GO:001007…	NA	NA	NA	receptor protein kinase-like protein ZAR1 [Oryza sativa Japonica Group]	NA	2.46811	61.3078	0.0402577	-4.63459	1.15031e-106	3.31442e-104	down	yes
down	LOC_Os06g38980.MSUv7.0	LOC_Os06g38980		LOC_Os06g38980.1.MSUv7.0	GO:0000184(nuclear-transcribed mRNA catabolic process, nonsense-mediated decay);GO:0003723(RNA binding);GO:0003743(translation initiation factor activity);GO:0005634(nucleus);GO:0005737(cytoplasm);GO:0006397(mRNA processing);GO:0006417(regulation of translation);GO:0060211(regulation of nuclear-transcribed mRNA poly(A) tail shortening)	03013(RNA transport);03015(mRNA surveillance pathway);03018(RNA degradation)	K13126	NA	polyadenylate-binding protein 4-like [Oryza sativa Japonica Group]	NA	0.843984	24.1838	0.0348987	-4.84068	3.12872e-106	8.8671e-104	down	yes
down	LOC_Os07g34620.MSUv7.0	LOC_Os07g34620		LOC_Os07g34620.1.MSUv7.0	NA	NA	NA	NA	uncharacterized protein LOC4343449 [Oryza sativa Japonica Group]	NA	2.7004	69.4747	0.0388689	-4.68524	2.05849e-105	5.73987e-103	down	yes
down	LOC_Os03g14180.MSUv7.0	LOC_Os03g14180		LOC_Os03g14180.1.MSUv7.0	GO:0009408(response to heat)	04141(Protein processing in endoplasmic reticulum)	K13993	NA	26.7 kDa heat shock protein, chloroplastic [Oryza sativa Japonica Group]	NA	9.51908	217.247	0.0438169	-4.51237	2.27818e-105	6.25161e-103	down	yes
down	LOC_Os11g13980.MSUv7.0	LOC_Os11g13980		LOC_Os11g13980.1.MSUv7.0	GO:0009408(response to heat)	04141(Protein processing in endoplasmic reticulum)	K13993	NA	21.9 kDa heat shock protein [Oryza sativa Japonica Group]	NA	1.75284	56.5733	0.0309836	-5.01235	3.48426e-105	9.41185e-103	down	yes
down	LOC_Os05g40790.MSUv7.0	LOC_Os05g40790		LOC_Os05g40790.1.MSUv7.0;LOC_Os05g40790.2.MSUv7.0	GO:0000288(nuclear-transcribed mRNA catabolic process, deadenylation-dependent decay);GO:0000932(P-body);GO:0017148(negative regulation of translation);GO:0030015(CCR4-NOT core complex);GO:0030015(CCR4-NOT core complex)	03018(RNA degradation);03018(RNA degradation)	K12605	NA	hypothetical protein OsJ_18991 [Oryza sativa Japonica Group]	NA	2.04627	50.1043	0.0408402	-4.61387	7.0056e-105	1.86328e-102	down	yes
down	LOC_Os06g05020.MSUv7.0	LOC_Os06g05020		LOC_Os06g05020.1.MSUv7.0;LOC_Os06g05020.2.MSUv7.0	NA	NA	NA	NA	early nodulin-93 [Oryza sativa Japonica Group]	NA	16.3396	347.934	0.0469618	-4.41237	1.14499e-102	2.99918e-100	down	yes
down	LOC_Os01g32364.MSUv7.0	LOC_Os01g32364		LOC_Os01g32364.1.MSUv7.0	GO:0008422(beta-glucosidase activity);GO:1901657(glycosyl compound metabolic process)	00500(Starch and sucrose metabolism);00460(Cyanoamino acid metabolism);00940(Phenylpropanoid biosynthesis)	K05350	EC:3.2.1.21	beta-glucosidase 1 isoform X1 [Oryza sativa Japonica Group]	NA	4.67292	101.197	0.0461766	-4.43669	1.16244e-102	2.99945e-100	down	yes
down	LOC_Os01g12464.MSUv7.0	LOC_Os01g12464		LOC_Os01g12464.1.MSUv7.0	NA	NA	NA	NA	uncharacterized protein LOC4326731 [Oryza sativa Japonica Group]	NA	7.16922	164.267	0.0436438	-4.51808	2.11009e-102	5.33347e-100	down	yes
down	LOC_Os07g43160.MSUv7.0	LOC_Os07g43160		LOC_Os07g43160.1.MSUv7.0	GO:0004805(trehalose-phosphatase activity);GO:0005634(nucleus);GO:0005730(nucleolus);GO:0005737(cytoplasm);GO:0005992(trehalose biosynthetic process);GO:0046686(response to cadmium ion)	00500(Starch and sucrose metabolism)	K01087	EC:3.1.3.12	probable trehalose-phosphate phosphatase 3 [Oryza sativa Japonica Group]	NA	10.9298	227.815	0.0479765	-4.38153	2.1287e-102	5.33347e-100	down	yes
down	LOC_Os06g15820.MSUv7.0	LOC_Os06g15820		LOC_Os06g15820.1.MSUv7.0	GO:0003674(molecular_function);GO:0005576(extracellular region);GO:0005634(nucleus);GO:0008150(biological_process)	NA	NA	NA	uncharacterized protein LOC4340723 [Oryza sativa Japonica Group]	NA	2.44439	55.7826	0.04382	-4.51227	4.97752e-102	1.2293e-99	down	yes
down	LOC_Os02g58210.MSUv7.0	LOC_Os02g58210		LOC_Os02g58210.1.MSUv7.0;LOC_Os02g58210.2.MSUv7.0	GO:0003700(DNA binding transcription factor activity);GO:0005634(nucleus);GO:0006355(regulation of transcription, DNA-templated);GO:0043565(sequence-specific DNA binding);GO:0043565(sequence-specific DNA binding)	NA	NA	NA	hypothetical protein OsJ_08976 [Oryza sativa Japonica Group];lysine-specific demethylase JMJ25 [Oryza sativa Japonica Group]	NA	0.873469	21.7829	0.0400988	-4.6403	9.08173e-102	2.21134e-99	down	yes
down	LOC_Os11g34710.MSUv7.0	LOC_Os11g34710		LOC_Os11g34710.1.MSUv7.0	GO:0003993(acid phosphatase activity);GO:0004722(protein serine/threonine phosphatase activity);GO:0005576(extracellular region);GO:0005773(vacuole);GO:0016311(dephosphorylation);GO:0046872(metal ion binding)	00740(Riboflavin metabolism)	K14379	EC:3.1.3.2	Ser/Thr protein phosphatase family protein, expressed [Oryza sativa Japonica Group]	NA	0.972193	30.204	0.0321875	-4.95735	2.60163e-101	6.16124e-99	down	yes
down	LOC_Os03g09250.MSUv7.0	LOC_Os03g09250		LOC_Os03g09250.1.MSUv7.0;LOC_Os03g09250.2.MSUv7.0;LOC_Os03g09250.3.MSUv7.0;LOC_Os03g09250.4.MSUv7.0	GO:0004512(inositol-3-phosphate synthase activity);GO:0005515(protein binding);GO:0005737(cytoplasm);GO:0006021(inositol biosynthetic process);GO:0008654(phospholipid biosynthetic process);GO:0009408(response to heat);GO:0009644(response to high light intensity);GO:0009733(response to auxin);GO:0009793(embryo development ending in seed dormancy);GO:0010264(myo-inositol hexakisphosphate biosynthet…	00562(Inositol phosphate metabolism);00562(Inositol phosphate metabolism)	K01858	EC:5.5.1.4	inositol-3-phosphate synthase 1 isoform X1 [Oryza sativa Japonica Group];inositol-3-phosphate synthase 1 isoform X2 [Oryza sativa Japonica Group];Inositol-3-phosphate synthase, putative, expressed [Oryza sativa Japonica Group]	NA	9.39734	180.373	0.0520993	-4.26259	5.70247e-101	1.33222e-98	down	yes
down	LOC_Os05g49170.MSUv7.0	LOC_Os05g49170		LOC_Os05g49170.1.MSUv7.0	GO:0003674(molecular_function);GO:0009507(chloroplast);GO:0009535(chloroplast thylakoid membrane);GO:0009631(cold acclimation);GO:0009737(response to abscisic acid);GO:0009941(chloroplast envelope);GO:0031357(integral component of chloroplast inner membrane);GO:0042631(cellular response to water deprivation);GO:0070417(cellular response to cold)	03013(RNA transport)	K03251	NA	cold-regulated 413 inner membrane protein 1, chloroplastic [Oryza sativa Japonica Group]	NA	9.11782	188.918	0.0482633	-4.37293	7.08537e-101	1.63322e-98	down	yes
down	LOC_Os06g11812.MSUv7.0	LOC_Os06g11812		LOC_Os06g11812.1.MSUv7.0	GO:0003674(molecular_function);GO:0005576(extracellular region);GO:0005783(endoplasmic reticulum);GO:0008150(biological_process);GO:0009507(chloroplast);GO:0009579(thylakoid);GO:0016020(membrane)	NA	NA	NA	PLAT domain-containing protein 3 [Oryza sativa Japonica Group]	NA	2.16126	52.9389	0.0408255	-4.61439	7.79788e-101	1.77381e-98	down	yes
down	LOC_Os06g05000.MSUv7.0	LOC_Os06g05000		LOC_Os06g05000.1.MSUv7.0	NA	NA	NA	NA	early nodulin-93 [Oryza sativa Japonica Group]	NA	19.323	386.182	0.0500359	-4.32089	1.72094e-100	3.86386e-98	down	yes
down	LOC_Os09g31390.MSUv7.0	LOC_Os09g31390		LOC_Os09g31390.1.MSUv7.0;LOC_Os09g31390.2.MSUv7.0;LOC_Os09g31390.3.MSUv7.0	GO:0005515(protein binding);GO:0005515(protein binding)	04075(Plant hormone signal transduction);04075(Plant hormone signal transduction)	K14431	NA	transcription factor TGA2 isoform X2 [Oryza sativa Japonica Group]	NA	0.337718	11.6965	0.0288734	-5.11412	6.5858e-99	1.40562e-96	down	yes
down	LOC_Os03g07226.MSUv7.0	LOC_Os03g07226		LOC_Os03g07226.2.MSUv7.0;LOC_Os03g07226.1.MSUv7.0	GO:0000103(sulfate assimilation);GO:0006457(protein folding);GO:0009507(chloroplast);GO:0015035(protein disulfide oxidoreductase activity);GO:0016671(oxidoreductase activity, acting on a sulfur group of donors, disulfide as acceptor);GO:0034599(cellular response to oxidative stress);GO:0045454(cell redox homeostasis);GO:0055114(oxidation-reduction process);GO:0055114(oxidation-reduction process)	NA	NA	NA	thioredoxin-like 1-1, chloroplastic [Oryza sativa Japonica Group]	NA	5.31688	105.348	0.0504699	-4.30843	6.80579e-99	1.43486e-96	down	yes
down	LOC_Os08g03420.MSUv7.0	LOC_Os08g03420		LOC_Os08g03420.3.MSUv7.0;LOC_Os08g03420.4.MSUv7.0;LOC_Os08g03420.1.MSUv7.0;LOC_Os08g03420.2.MSUv7.0	GO:0005768(endosome);GO:0005794(Golgi apparatus);GO:0005802(trans-Golgi network);GO:0005886(plasma membrane);GO:0008150(biological_process);GO:0008150(biological_process)	NA	NA	NA	kelch repeat-containing protein At3g27220 isoform X2 [Oryza sativa Japonica Group];kelch repeat-containing protein At3g27220 isoform X1 [Oryza sativa Japonica Group]	NA	6.41605	120.887	0.0530749	-4.23583	2.74089e-98	5.70899e-96	down	yes
down	LOC_Os03g17790.MSUv7.0	LOC_Os03g17790		LOC_Os03g17790.1.MSUv7.0	GO:0009409(response to cold);GO:0016021(integral component of membrane);GO:0042538(hyperosmotic salinity response)	NA	NA	NA	low temperature-induced protein lt101.2 [Oryza sativa Japonica Group]	NA	11.0753	226.799	0.0488329	-4.356	4.15986e-98	8.56139e-96	down	yes
down	LOC_Os11g02080.MSUv7.0	LOC_Os11g02080		LOC_Os11g02080.1.MSUv7.0	GO:0031305(integral component of mitochondrial inner membrane);GO:0033617(mitochondrial respiratory chain complex IV assembly)	NA	NA	NA	Os11g0112100 [Oryza sativa Japonica Group]	NA	31.8729	567.057	0.0562076	-4.15309	6.59722e-98	1.3418e-95	down	yes
down	LOC_Os02g31140.MSUv7.0	LOC_Os02g31140		LOC_Os02g31140.1.MSUv7.0	GO:0004386(helicase activity);GO:0005634(nucleus);GO:0008150(biological_process)	NA	NA	NA	uncharacterized protein DDB_G0271670 [Oryza sativa Japonica Group]	NA	3.4209	73.2342	0.0467117	-4.42007	9.48118e-98	1.90594e-95	down	yes
down	LOC_Os09g14550.MSUv7.0	LOC_Os09g14550		LOC_Os09g14550.1.MSUv7.0	GO:0003723(RNA binding);GO:0005515(protein binding);GO:0005634(nucleus);GO:0005737(cytoplasm)	03013(RNA transport);03015(mRNA surveillance pathway);03018(RNA degradation)	K13126	NA	RNA-binding protein-like [Oryza sativa Japonica Group]	NA	1.20098	34.2562	0.0350587	-4.83408	1.23089e-97	2.44594e-95	down	yes
down	LOC_Os02g49140.MSUv7.0	LOC_Os02g49140		LOC_Os02g49140.1.MSUv7.0	GO:0000139(Golgi membrane);GO:0005768(endosome);GO:0005794(Golgi apparatus);GO:0005802(trans-Golgi network);GO:0008378(galactosyltransferase activity);GO:0009969(xyloglucan biosynthetic process);GO:0010192(mucilage biosynthetic process);GO:0010214(seed coat development);GO:0010392(galactoglucomannan metabolic process);GO:0016021(integral component of membrane);GO:0016740(transferase activity);GO:…	NA	NA	NA	probable glycosyltransferase 7 [Oryza sativa Japonica Group]	NA	7.8197	146.143	0.0535071	-4.22413	1.4218e-97	2.79319e-95	down	yes
down	LOC_Os01g67310.MSUv7.0	LOC_Os01g67310		LOC_Os01g67310.1.MSUv7.0;LOC_Os01g67310.2.MSUv7.0	GO:0004620(phospholipase activity);GO:0005737(cytoplasm);GO:0016020(membrane);GO:0047372(acylglycerol lipase activity);GO:0047372(acylglycerol lipase activity)	NA	NA	NA	patatin-like protein 2 [Oryza sativa Japonica Group]	NA	1.67698	38.112	0.0440014	-4.50631	2.33465e-97	4.53499e-95	down	yes
down	LOC_Os06g38960.MSUv7.0	LOC_Os06g38960		LOC_Os06g38960.1.MSUv7.0;LOC_Os06g38960.2.MSUv7.0	GO:0003674(molecular_function);GO:0005886(plasma membrane);GO:0008150(biological_process);GO:0009507(chloroplast);GO:0009507(chloroplast)	NA	NA	NA	uncharacterized protein LOC4341406 isoform X1 [Oryza sativa Japonica Group];uncharacterized protein LOC4341406 isoform X2 [Oryza sativa Japonica Group]	NA	1.21009	29.3955	0.0411658	-4.60241	5.27879e-97	1.014e-94	down	yes
down	LOC_Os12g13380.MSUv7.0	LOC_Os12g13380		LOC_Os12g13380.1.MSUv7.0	GO:0004017(adenylate kinase activity);GO:0006163(purine nucleotide metabolic process)	00230(Purine metabolism);00730(Thiamine metabolism)	K00939	EC:2.7.4.3	adenylate kinase 3 [Oryza sativa Japonica Group]	NA	10.5535	196.013	0.0538406	-4.21516	5.55494e-97	1.05532e-94	down	yes
down	LOC_Os09g37610.MSUv7.0	LOC_Os09g37610		LOC_Os09g37610.1.MSUv7.0	GO:0006855(drug transmembrane transport)	NA	NA	NA	protein DETOXIFICATION 45, chloroplastic isoform X1 [Oryza sativa Japonica Group]	NA	6.77527	122.381	0.055362	-4.17496	1.48111e-96	2.7832e-94	down	yes
down	LOC_Os08g40930.MSUv7.0	LOC_Os08g40930		LOC_Os08g40930.1.MSUv7.0	GO:0004553(hydrolase activity, hydrolyzing O-glycosyl compounds);GO:0004556(alpha-amylase activity);GO:0005975(carbohydrate metabolic process);GO:0005977(glycogen metabolic process);GO:0009507(chloroplast);GO:0010021(amylopectin biosynthetic process);GO:0010368(chloroplast isoamylase complex);GO:0019156(isoamylase activity);GO:0019252(starch biosynthetic process)	00500(Starch and sucrose metabolism)	K01214	EC:3.2.1.68	isoamylase 1, chloroplastic [Oryza sativa Japonica Group]	NA	10.5457	177.2	0.0595131	-4.07065	1.48112e-95	2.75329e-93	down	yes
down	LOC_Os03g43590.MSUv7.0	LOC_Os03g43590		LOC_Os03g43590.1.MSUv7.0	GO:0006468(protein phosphorylation)	NA	NA	NA	serine/threonine-protein kinase Nek1 [Oryza sativa Japonica Group]	NA	0.518305	13.6022	0.0381046	-4.71389	2.01474e-95	3.70541e-93	down	yes
down	LOC_Os10g11889.MSUv7.0	LOC_Os10g11889		LOC_Os10g11889.1.MSUv7.0;LOC_Os10g11889.2.MSUv7.0	NA	NA	NA	NA	Os10g0195250, partial [Oryza sativa Japonica Group]	NA	3.71635	87.8028	0.0423261	-4.56231	2.34294e-95	4.26366e-93	down	yes
down	LOC_Os05g32710.MSUv7.0	LOC_Os05g32710		LOC_Os05g32710.1.MSUv7.0	GO:0004556(alpha-amylase activity);GO:0005975(carbohydrate metabolic process);GO:0005977(glycogen metabolic process);GO:0009507(chloroplast);GO:0010021(amylopectin biosynthetic process);GO:0019156(isoamylase activity);GO:0019252(starch biosynthetic process)	00500(Starch and sucrose metabolism)	K01214	EC:3.2.1.68	isoamylase 2, chloroplastic-like [Oryza sativa Japonica Group]	NA	7.2063	124.691	0.0577932	-4.11296	4.84417e-95	8.72355e-93	down	yes
down	LOC_Os09g31050.MSUv7.0	LOC_Os09g31050		LOC_Os09g31050.1.MSUv7.0	GO:0005737(cytoplasm)	NA	NA	NA	jmjC domain-containing protein 7 [Oryza sativa Japonica Group]	NA	1.76777	37.9319	0.0466038	-4.42341	6.60437e-95	1.17708e-92	down	yes
down	LOC_Os03g09070.MSUv7.0	LOC_Os03g09070		LOC_Os03g09070.1.MSUv7.0	GO:0005576(extracellular region);GO:0005773(vacuole);GO:0008150(biological_process)	NA	NA	NA	hypothetical protein OsJ_09722 [Oryza sativa Japonica Group]	NA	2.13941	40.7068	0.0525567	-4.24998	1.30559e-94	2.30317e-92	down	yes
down	LOC_Os05g01810.MSUv7.0	LOC_Os05g01810		LOC_Os05g01810.1.MSUv7.0	GO:0004197(cysteine-type endopeptidase activity);GO:0005615(extracellular space);GO:0005764(lysosome);GO:0051603(proteolysis involved in cellular protein catabolic process)	NA	NA	NA	cysteine protease XCP2 [Oryza sativa Japonica Group]	NA	0.829181	22.3573	0.0370876	-4.75292	1.81495e-94	3.16938e-92	down	yes
EXP	gene_id	N3-1	EntrezID	transcript_id	GO	KEGG	KO_ENTRY	EC	Description	trans_type	FPKM.N3_1	FPKM.WT	fc	log2(fc)	pval	qval	regulation	significant
up	LOC_Os03g16860.MSUv7.0	LOC_Os03g16860		LOC_Os03g16860.1.MSUv7.0	GO:0005524(ATP binding);GO:0005618(cell wall);GO:0005634(nucleus);GO:0005739(mitochondrion);GO:0005774(vacuolar membrane);GO:0005794(Golgi apparatus);GO:0005829(cytosol);GO:0005886(plasma membrane);GO:0006351(transcription, DNA-templated);GO:0006355(regulation of transcription, DNA-templated);GO:0006457(protein folding);GO:0006986(response to unfolded protein);GO:0009266(response to temperature s…	03040(Spliceosome);04141(Protein processing in endoplasmic reticulum);04144(Endocytosis)	K03283	NA	heat shock cognate 70 kDa protein 2 [Oryza sativa Japonica Group]	NA	58.9014	1.88502	31.247	4.96565	1.69373e-72	1.56376e-69	up	yes
up	LOC_Os06g42020.MSUv7.0	LOC_Os06g42020		LOC_Os06g42020.1.MSUv7.0	GO:0000139(Golgi membrane);GO:0005794(Golgi apparatus);GO:0009294(DNA mediated transformation);GO:0009617(response to bacterium);GO:0016021(integral component of membrane);GO:0016757(transferase activity, transferring glycosyl groups);GO:0047259(glucomannan 4-beta-mannosyltransferase activity);GO:0051753(mannan synthase activity);GO:0071555(cell wall organization)	NA	NA	NA	probable glucomannan 4-beta-mannosyltransferase 9 [Oryza sativa Japonica Group]	NA	79.2733	2.98696	26.5398	4.73008	6.12737e-68	4.4786e-65	up	yes
up	LOC_Os01g46220.MSUv7.0	LOC_Os01g46220		LOC_Os01g46220.1.MSUv7.0	GO:0005576(extracellular region);GO:0005618(cell wall);GO:0016021(integral component of membrane);GO:0016042(lipid catabolic process);GO:0016787(hydrolase activity);GO:0016788(hydrolase activity, acting on ester bonds);GO:0052689(carboxylic ester hydrolase activity)	00901(Indole alkaloid biosynthesis)	K21026	EC:3.1.1.80	GDSL esterase/lipase At1g28600 [Oryza sativa Japonica Group]	NA	65.3245	2.95496	22.1068	4.46642	5.0928e-59	2.48161e-56	up	yes
up	LOC_Os05g48810.MSUv7.0	LOC_Os05g48810		LOC_Os05g48810.1.MSUv7.0	GO:0005737(cytoplasm);GO:0006457(protein folding);GO:0051082(unfolded protein binding)	NA	NA	NA	dnaJ homolog subfamily B member 4 [Oryza sativa Japonica Group]	NA	32.1326	1.40573	22.8583	4.51464	9.79223e-57	4.40449e-54	up	yes
up	LOC_Os01g62290.MSUv7.0	LOC_Os01g62290		LOC_Os01g62290.1.MSUv7.0;LOC_Os01g62290.2.MSUv7.0	GO:0005524(ATP binding);GO:0005618(cell wall);GO:0005634(nucleus);GO:0005739(mitochondrion);GO:0005774(vacuolar membrane);GO:0005794(Golgi apparatus);GO:0005829(cytosol);GO:0005886(plasma membrane);GO:0006351(transcription, DNA-templated);GO:0006355(regulation of transcription, DNA-templated);GO:0006457(protein folding);GO:0006986(response to unfolded protein);GO:0009266(response to temperature s…	03040(Spliceosome);04141(Protein processing in endoplasmic reticulum);04144(Endocytosis);04144(Endocytosis)	K03283	NA	probable mediator of RNA polymerase II transcription subunit 37c [Oryza sativa Japonica Group]	NA	42.4147	2.43639	17.4088	4.12175	2.67508e-52	7.44862e-50	up	yes
up	LOC_Os05g38530.MSUv7.0	LOC_Os05g38530		LOC_Os05g38530.1.MSUv7.0	GO:0005524(ATP binding);GO:0005618(cell wall);GO:0005634(nucleus);GO:0005739(mitochondrion);GO:0005774(vacuolar membrane);GO:0005794(Golgi apparatus);GO:0005829(cytosol);GO:0005886(plasma membrane);GO:0006351(transcription, DNA-templated);GO:0006355(regulation of transcription, DNA-templated);GO:0006457(protein folding);GO:0006986(response to unfolded protein);GO:0009266(response to temperature s…	03040(Spliceosome);04141(Protein processing in endoplasmic reticulum);04144(Endocytosis)	K03283	NA	probable mediator of RNA polymerase II transcription subunit 37c [Oryza sativa Japonica Group]	NA	30.4168	1.7494	17.387	4.11993	9.828e-51	2.4629e-48	up	yes
up	LOC_Os01g26320.MSUv7.0	LOC_Os01g26320		LOC_Os01g26320.1.MSUv7.0	NA	NA	NA	NA	uncharacterized protein LOC4325724 [Oryza sativa Japonica Group]	NA	52.9827	2.91176	18.1961	4.18556	9.98675e-51	2.46743e-48	up	yes
up	LOC_Os12g23980.MSUv7.0	LOC_Os12g23980		LOC_Os12g23980.1.MSUv7.0	GO:0004252(serine-type endopeptidase activity);GO:0005618(cell wall)	NA	NA	NA	subtilisin-like protease SBT1.8 [Oryza sativa Japonica Group]	NA	81.5639	5.25947	15.508	3.95494	1.23816e-50	3.01663e-48	up	yes
up	LOC_Os01g12020.MSUv7.0	LOC_Os01g12020		LOC_Os01g12020.1.MSUv7.0	GO:0004553(hydrolase activity, hydrolyzing O-glycosyl compounds);GO:0005576(extracellular region);GO:0008810(cellulase activity);GO:0030245(cellulose catabolic process);GO:0030246(carbohydrate binding);GO:0071555(cell wall organization)	00500(Starch and sucrose metabolism)	K01179	EC:3.2.1.4	endoglucanase 1 [Oryza sativa Japonica Group]	NA	57.1368	3.70273	15.431	3.94776	1.58878e-48	3.4408e-46	up	yes
up	LOC_Os03g57340.MSUv7.0	LOC_Os03g57340		LOC_Os03g57340.1.MSUv7.0	GO:0005634(nucleus)	04141(Protein processing in endoplasmic reticulum)	K09503	NA	dnaJ protein homolog [Oryza sativa Japonica Group]	NA	148.145	10.4553	14.1693	3.8247	1.18884e-47	2.45349e-45	up	yes
up	LOC_Os08g41390.MSUv7.0	LOC_Os08g41390		LOC_Os08g41390.2.MSUv7.0;LOC_Os08g41390.1.MSUv7.0	GO:0003755(peptidyl-prolyl cis-trans isomerase activity);GO:0005528(FK506 binding);GO:0005789(endoplasmic reticulum membrane);GO:0061077(chaperone-mediated protein folding);GO:0061077(chaperone-mediated protein folding)	NA	NA	NA	70 kDa peptidyl-prolyl isomerase [Oryza sativa Japonica Group]	NA	69.2788	5.20045	13.3217	3.73571	1.40607e-45	2.54281e-43	up	yes
down	LOC_Os07g10570.MSUv7.0	LOC_Os07g10570		LOC_Os07g10570.1.MSUv7.0	NA	NA	NA	NA	13 kDa prolamin C [Oryza sativa Japonica Group]	NA	0.917002	904.459	0.00101387	-9.94591	1.14809e-233	2.01398e-229	down	yes
down	LOC_Os11g37270.MSUv7.0	LOC_Os11g37270		LOC_Os11g37270.1.MSUv7.0	NA	NA	NA	NA	hypothetical protein OsI_36607 [Oryza sativa Indica Group]	NA	2.62563	271.916	0.00965604	-6.69435	2.69505e-154	2.36383e-150	down	yes
down	LOC_Os07g11920.MSUv7.0	LOC_Os07g11920		LOC_Os07g11920.1.MSUv7.0	NA	NA	NA	NA	13 kda prolamin [Oryza sativa Japonica Group]	NA	36.6031	2021.45	0.0181074	-5.78728	8.02334e-134	4.69151e-130	down	yes
down	LOC_Os05g35690.MSUv7.0	LOC_Os05g35690		LOC_Os05g35690.1.MSUv7.0	GO:0003674(molecular_function);GO:0005576(extracellular region);GO:0009739(response to gibberellin);GO:0009740(gibberellic acid mediated signaling pathway)	00563(Glycosylphosphatidylinositol(GPI)-anchor biosynthesis)	K03860	NA	gibberellin-regulated protein 2 [Oryza sativa Japonica Group]	NA	2.17136	119.045	0.0182399	-5.77676	1.27236e-117	5.57993e-114	down	yes
down	LOC_Os01g52900.MSUv7.0	LOC_Os01g52900		LOC_Os01g52900.1.MSUv7.0	GO:0003674(molecular_function);GO:0005575(cellular_component);GO:0008150(biological_process)	NA	NA	NA	uncharacterized protein LOC4323929 [Oryza sativa Japonica Group]	NA	1.08435	50.8702	0.021316	-5.55192	7.02175e-116	2.46351e-112	down	yes
down	LOC_Os07g10580.MSUv7.0	LOC_Os07g10580		LOC_Os07g10580.1.MSUv7.0	NA	NA	NA	NA	13 kDa prolamin C [Oryza sativa Japonica Group]	NA	138.759	4995.44	0.0277771	-5.16996	8.57689e-116	2.5076e-112	down	yes
down	LOC_Os07g11900.MSUv7.0	LOC_Os07g11900		LOC_Os07g11900.1.MSUv7.0	NA	NA	NA	NA	13 kda prolamin [Oryza sativa Japonica Group]	NA	34.1285	1008.04	0.0338561	-4.88444	2.00298e-107	5.01947e-104	down	yes
down	LOC_Os07g11910.MSUv7.0	LOC_Os07g11910		LOC_Os07g11910.1.MSUv7.0	NA	NA	NA	NA	RecName: Full=Prolamin PPROL 14P; Flags: Precursor	NA	62.3156	1653.12	0.0376957	-4.72946	4.93185e-103	1.08143e-99	down	yes
down	LOC_Os01g13360.MSUv7.0	LOC_Os01g13360		LOC_Os01g13360.2.MSUv7.0;LOC_Os01g13360.1.MSUv7.0	GO:0004430(1-phosphatidylinositol 4-kinase activity);GO:0004674(protein serine/threonine kinase activity);GO:0005524(ATP binding);GO:0005634(nucleus);GO:0005737(cytoplasm);GO:0005829(cytosol);GO:0009507(chloroplast);GO:0009651(response to salt stress);GO:0016020(membrane);GO:0016301(kinase activity);GO:0016310(phosphorylation);GO:0046777(protein autophosphorylation);GO:0046854(phosphatidylinosito…	03008(Ribosome biogenesis in eukaryotes);03008(Ribosome biogenesis in eukaryotes)	K14544	NA	Os01g0234850 [Oryza sativa Japonica Group];Os01g0234850, partial [Oryza sativa Japonica Group]	NA	0.467598	18.1812	0.0257188	-5.28103	2.72685e-101	5.31494e-98	down	yes
down	LOC_Os08g40690.MSUv7.0	LOC_Os08g40690		LOC_Os08g40690.1.MSUv7.0	GO:0004568(chitinase activity);GO:0005576(extracellular region);GO:0006032(chitin catabolic process);GO:0008061(chitin binding)	00520(Amino sugar and nucleotide sugar metabolism)	K01183	EC:3.2.1.14	xylanase inhibitor protein 1-like [Oryza sativa Japonica Group]	NA	1.45813	47.2272	0.0308747	-5.01743	1.96889e-99	3.45383e-96	down	yes
down	LOC_Os07g20340.MSUv7.0	LOC_Os07g20340		LOC_Os07g20340.1.MSUv7.0	GO:0005737(cytoplasm);GO:0030001(metal ion transport);GO:0046914(transition metal ion binding);GO:0046916(cellular transition metal ion homeostasis)	NA	NA	NA	putative heavy-metal-associated domain-containing protein [Oryza sativa Japonica Group]	NA	3.46602	95.2008	0.0364074	-4.77962	6.83915e-99	1.09066e-95	down	yes
down	LOC_Os06g06520.MSUv7.0	LOC_Os06g06520		LOC_Os06g06520.1.MSUv7.0	GO:0005576(extracellular region);GO:0016042(lipid catabolic process);GO:0016788(hydrolase activity, acting on ester bonds);GO:0052689(carboxylic ester hydrolase activity)	00511(Other glycan degradation)	K01206	EC:3.2.1.51	GDSL esterase/lipase At4g01130 [Oryza sativa Japonica Group]	NA	1.72894	49.7779	0.0347331	-4.84754	8.36055e-97	1.22217e-93	down	yes
down	LOC_Os07g47790.MSUv7.0	LOC_Os07g47790		LOC_Os07g47790.1.MSUv7.0;LOC_Os07g47790.2.MSUv7.0	GO:0003677(DNA binding);GO:0003700(DNA binding transcription factor activity);GO:0005634(nucleus);GO:0006351(transcription, DNA-templated);GO:0006355(regulation of transcription, DNA-templated);GO:0009873(ethylene-activated signaling pathway);GO:0034059(response to anoxia);GO:2000280(regulation of root development);GO:0005515(protein binding);GO:0005737(cytoplasm);GO:0005886(plasma membrane);GO:0…	NA	NA	NA	ethylene-responsive transcription factor RAP2-3 [Oryza sativa Japonica Group]	NA	1.58545	49.2211	0.0322107	-4.95631	4.21551e-95	5.68834e-92	down	yes
down	LOC_Os04g52280.MSUv7.0	LOC_Os04g52280		LOC_Os04g52280.1.MSUv7.0	GO:0009809(lignin biosynthetic process);GO:0045551(cinnamyl-alcohol dehydrogenase activity)	00940(Phenylpropanoid biosynthesis)	K00083	EC:1.1.1.195	cinnamyl alcohol dehydrogenase 7 [Oryza sativa Japonica Group]	NA	0.466715	12.2987	0.0379482	-4.71982	3.86136e-88	4.83828e-85	down	yes
down	LOC_Os04g06590.MSUv7.0	LOC_Os04g06590		LOC_Os04g06590.1.MSUv7.0	GO:0003674(molecular_function);GO:0005739(mitochondrion);GO:0008150(biological_process);GO:0016021(integral component of membrane)	03013(RNA transport)	K00784	EC:3.1.26.11	uncharacterized protein LOC4335022 [Oryza sativa Japonica Group]	NA	0.92055	15.7789	0.0583404	-4.09936	5.85374e-77	6.84576e-74	down	yes
down	LOC_Os07g11330.MSUv7.0	LOC_Os07g11330		LOC_Os07g11330.1.MSUv7.0	GO:0004867(serine-type endopeptidase inhibitor activity)	NA	NA	NA	seed allergenic protein RAG2-like [Oryza sativa Japonica Group]	NA	125.159	1725.22	0.0725466	-3.78495	1.43124e-76	1.56918e-73	down	yes
down	LOC_Os10g32720.MSUv7.0	LOC_Os10g32720		LOC_Os10g32720.1.MSUv7.0	GO:0003674(molecular_function);GO:0005576(extracellular region);GO:0008150(biological_process);GO:0016021(integral component of membrane)	NA	NA	NA	membrane protein PM19L-like [Oryza sativa Japonica Group]	NA	58.4458	768.247	0.0760768	-3.7164	1.2754e-74	1.31607e-71	down	yes
down	LOC_Os06g47130.MSUv7.0	LOC_Os06g47130		LOC_Os06g47130.1.MSUv7.0;LOC_Os06g47130.3.MSUv7.0	GO:0005783(endoplasmic reticulum);GO:0005783(endoplasmic reticulum)	NA	NA	NA	synaptotagmin-3 isoform X1 [Oryza sativa Japonica Group];putative CLB1 protein [Oryza sativa Japonica Group]	NA	0.828788	13.8351	0.0599047	-4.06119	3.82423e-73	3.72693e-70	down	yes
down	LOC_Os03g14180.MSUv7.0	LOC_Os03g14180		LOC_Os03g14180.1.MSUv7.0	GO:0009408(response to heat)	04141(Protein processing in endoplasmic reticulum)	K13993	NA	26.7 kDa heat shock protein, chloroplastic [Oryza sativa Japonica Group]	NA	17.6087	217.247	0.0810541	-3.62497	5.88148e-72	5.15865e-69	down	yes
down	LOC_Os01g72810.MSUv7.0	LOC_Os01g72810		LOC_Os01g72810.1.MSUv7.0	GO:0004674(protein serine/threonine kinase activity);GO:0005886(plasma membrane);GO:0006468(protein phosphorylation)	NA	NA	NA	EP1-like glycoprotein 2 [Oryza sativa Japonica Group]	NA	2.42708	33.3169	0.0728485	-3.77896	9.00131e-71	7.51909e-68	down	yes
down	LOC_Os05g39950.MSUv7.0	LOC_Os05g39950		LOC_Os05g39950.1.MSUv7.0	GO:0003677(DNA binding);GO:0005634(nucleus);GO:0006351(transcription, DNA-templated);GO:0045892(negative regulation of transcription, DNA-templated)	00970(Aminoacyl-tRNA biosynthesis)	K01870	EC:6.1.1.5	uncharacterized protein LOC4339103 [Oryza sativa Japonica Group]	NA	9.96032	117.761	0.0845806	-3.56353	3.41215e-70	2.72072e-67	down	yes
down	LOC_Os09g25060.MSUv7.0	LOC_Os09g25060		LOC_Os09g25060.1.MSUv7.0	GO:0002237(response to molecule of bacterial origin);GO:0003700(DNA binding transcription factor activity);GO:0005515(protein binding);GO:0005634(nucleus);GO:0006351(transcription, DNA-templated);GO:0006355(regulation of transcription, DNA-templated);GO:0009611(response to wounding);GO:0009751(response to salicylic acid);GO:0010200(response to chitin);GO:0031347(regulation of defense response);GO…	04626(Plant-pathogen interaction)	K18835	NA	WRKY transcription factor WRKY76 [Oryza sativa Japonica Group]	NA	0.941107	15.1145	0.0622651	-4.00543	4.7439e-69	3.61816e-66	down	yes
down	LOC_Os07g11410.MSUv7.0	LOC_Os07g11410		LOC_Os07g11410.1.MSUv7.0	GO:0004867(serine-type endopeptidase inhibitor activity)	NA	NA	NA	alpha-amylase/trypsin inhibitor RA16 [Oryza sativa Japonica Group]	NA	161.396	1726.72	0.0934698	-3.41936	9.97343e-67	6.99816e-64	down	yes
down	LOC_Os08g37470.MSUv7.0	LOC_Os08g37470		LOC_Os08g37470.1.MSUv7.0	GO:0009061(anaerobic respiration);GO:0018171(peptidyl-cysteine oxidation);GO:0070483(detection of hypoxia)	00430(Taurine and hypotaurine metabolism)	K10712	EC:1.13.11.19	plant cysteine oxidase 1 isoform X2 [Oryza sativa Japonica Group]	NA	2.04702	27.7013	0.0738964	-3.75835	4.29528e-66	2.89799e-63	down	yes
down	LOC_Os06g45060.MSUv7.0	LOC_Os06g45060		LOC_Os06g45060.1.MSUv7.0	NA	NA	NA	NA	uncharacterized protein LOC4341746 [Oryza sativa Japonica Group]	NA	11.0509	120.787	0.091491	-3.45023	6.62622e-65	4.30508e-62	down	yes
down	LOC_Os06g21890.MSUv7.0	LOC_Os06g21890		LOC_Os06g21890.1.MSUv7.0	NA	NA	NA	NA	pistil-specific extensin-like protein [Oryza sativa Japonica Group]	NA	3.9781	43.2469	0.0919858	-3.44245	6.20809e-64	3.88937e-61	down	yes
down	LOC_Os05g26350.MSUv7.0	LOC_Os05g26350		LOC_Os05g26350.1.MSUv7.0	NA	NA	NA	NA	putative prolamin 7 [Oryza sativa Japonica Group]	NA	24.6056	237.74	0.103498	-3.27233	2.30123e-62	1.39201e-59	down	yes
down	LOC_Os06g04940.MSUv7.0	LOC_Os06g04940		LOC_Os06g04940.2.MSUv7.0;LOC_Os06g04940.1.MSUv7.0	NA	NA	NA	NA	early nodulin-93-like [Oryza sativa Japonica Group];Os06g0141600 [Oryza sativa Japonica Group]	NA	1.54385	20.2369	0.076289	-3.71238	1.0108e-61	5.91051e-59	down	yes
down	LOC_Os03g52680.MSUv7.0	LOC_Os03g52680		LOC_Os03g52680.1.MSUv7.0	NA	NA	NA	NA	uncharacterized protein LOC4334034 [Oryza sativa Japonica Group]	NA	5.13722	52.7918	0.0973109	-3.36125	2.96859e-61	1.67984e-58	down	yes
down	LOC_Os11g14060.MSUv7.0	LOC_Os11g14060		LOC_Os11g14060.1.MSUv7.0	GO:0003674(molecular_function);GO:0008150(biological_process);GO:0009507(chloroplast)	NA	NA	NA	Os11g0245400, partial [Oryza sativa Japonica Group]	NA	0.699689	9.91768	0.0705497	-3.82522	3.10206e-60	1.70051e-57	down	yes
down	LOC_Os03g57960.MSUv7.0	LOC_Os03g57960		LOC_Os03g57960.1.MSUv7.0	GO:0005576(extracellular region);GO:0009505(plant-type cell wall);GO:0009615(response to virus);GO:0009735(response to cytokinin);GO:0045735(nutrient reservoir activity)	NA	NA	NA	cupincin [Oryza sativa Japonica Group]	NA	14.368	130.368	0.110211	-3.18165	3.58571e-60	1.90608e-57	down	yes
down	LOC_Os02g15070.MSUv7.0	LOC_Os02g15070		LOC_Os02g15070.1.MSUv7.0	GO:0000326(protein storage vacuole);GO:0005634(nucleus);GO:0009737(response to abscisic acid);GO:0010431(seed maturation);GO:0045735(nutrient reservoir activity);GO:0071215(cellular response to abscisic acid stimulus)	00630(Glyoxylate and dicarboxylate metabolism)	K01569	EC:4.1.1.2	glutelin type-B 2-like [Oryza sativa Japonica Group]	NA	33.404	300.737	0.111074	-3.17041	4.25455e-60	2.1951e-57	down	yes
down	LOC_Os06g33690.MSUv7.0	LOC_Os06g33690		LOC_Os06g33690.1.MSUv7.0	GO:0004864(protein phosphatase inhibitor activity);GO:0005634(nucleus);GO:0005737(cytoplasm);GO:0009738(abscisic acid-activated signaling pathway);GO:0010427(abscisic acid binding);GO:0080163(regulation of protein serine/threonine phosphatase activity)	04016(MAPK signaling pathway - plant);04075(Plant hormone signal transduction)	K14496	NA	abscisic acid receptor PYL3-like [Oryza sativa Japonica Group]	NA	9.36495	90.0802	0.103962	-3.26587	6.12762e-60	3.07116e-57	down	yes
down	LOC_Os04g06520.MSUv7.0	LOC_Os04g06520		LOC_Os04g06520.1.MSUv7.0	NA	NA	NA	NA	stress response protein NST1-like [Oryza sativa Japonica Group]	NA	0.867445	12.3541	0.0702154	-3.83207	1.88218e-58	8.92356e-56	down	yes
down	LOC_Os05g26720.MSUv7.0	LOC_Os05g26720		LOC_Os05g26720.1.MSUv7.0	NA	NA	NA	NA	prolamin PPROL 14E-like [Oryza sativa Japonica Group]	NA	2.95487	32.6039	0.0906295	-3.46388	3.1293e-57	1.44458e-54	down	yes
down	LOC_Os05g26460.MSUv7.0	LOC_Os05g26460		LOC_Os05g26460.1.MSUv7.0	NA	NA	NA	NA	prolamin [Oryza sativa Japonica Group]	NA	14.2547	124.491	0.114504	-3.12653	1.28833e-56	5.64995e-54	down	yes
down	LOC_Os01g67310.MSUv7.0	LOC_Os01g67310		LOC_Os01g67310.1.MSUv7.0;LOC_Os01g67310.2.MSUv7.0	GO:0004620(phospholipase activity);GO:0005737(cytoplasm);GO:0016020(membrane);GO:0047372(acylglycerol lipase activity);GO:0047372(acylglycerol lipase activity)	NA	NA	NA	patatin-like protein 2 [Oryza sativa Japonica Group]	NA	4.31004	38.112	0.113089	-3.14447	2.73919e-56	1.17197e-53	down	yes
down	LOC_Os12g16880.MSUv7.0	LOC_Os12g16880		LOC_Os12g16880.1.MSUv7.0	NA	NA	NA	NA	prolamin PPROL 17D-like [Oryza sativa Japonica Group]	NA	2.37099	26.4672	0.0895823	-3.48064	4.15396e-56	1.73497e-53	down	yes
down	LOC_Os05g09440.MSUv7.0	LOC_Os05g09440		LOC_Os05g09440.1.MSUv7.0	GO:0004470(malic enzyme activity);GO:0004471(malate dehydrogenase (decarboxylating) (NAD+) activity);GO:0004473(malate dehydrogenase (decarboxylating) (NADP+) activity);GO:0005829(cytosol);GO:0006090(pyruvate metabolic process);GO:0006108(malate metabolic process);GO:0008948(oxaloacetate decarboxylase activity);GO:0009507(chloroplast);GO:0016652(oxidoreductase activity, acting on NAD(P)H, NAD(P) …	00620(Pyruvate metabolism);00710(Carbon fixation in photosynthetic organisms)	K00029	EC:1.1.1.40	NADP-dependent malic enzyme, chloroplastic-like [Oryza sativa Japonica Group]	NA	1.9653	18.1211	0.108454	-3.20485	5.88484e-56	2.40074e-53	down	yes
down	LOC_Os05g30660.MSUv7.0	LOC_Os05g30660		LOC_Os05g30660.1.MSUv7.0	GO:0000145(exocyst);GO:0005515(protein binding);GO:0005634(nucleus);GO:0005886(plasma membrane);GO:0006887(exocytosis);GO:0006904(vesicle docking involved in exocytosis);GO:0080092(regulation of pollen tube growth);GO:0090406(pollen tube)	NA	NA	NA	exocyst complex component EXO70B2 [Oryza sativa Japonica Group]	NA	1.89822	17.6618	0.107476	-3.21791	6.65513e-56	2.65328e-53	down	yes
down	LOC_Os05g26490.MSUv7.0	LOC_Os05g26490		LOC_Os05g26490.1.MSUv7.0	NA	NA	NA	NA	Os05g0330150 [Oryza sativa Japonica Group]	NA	13.7744	118.929	0.115821	-3.11004	9.25683e-56	3.60852e-53	down	yes
down	LOC_Os10g06000.MSUv7.0	LOC_Os10g06000		LOC_Os10g06000.1.MSUv7.0	NA	NA	NA	NA	proline-rich protein 4 [Oryza sativa Japonica Group]	NA	1.9773	20.664	0.0956881	-3.38552	2.33046e-55	8.88716e-53	down	yes
down	LOC_Os05g26750.MSUv7.0	LOC_Os05g26750		LOC_Os05g26750.1.MSUv7.0	NA	NA	NA	NA	prolamin PPROL 14E-like [Oryza sativa Japonica Group]	NA	1.35266	17.1047	0.0790812	-3.66052	2.58801e-55	9.65932e-53	down	yes
down	LOC_Os05g26770.MSUv7.0	LOC_Os05g26770		LOC_Os05g26770.1.MSUv7.0	NA	NA	NA	NA	prolamin PPROL 14E-like [Oryza sativa Japonica Group]	NA	3.16552	32.7537	0.0966462	-3.37114	2.70964e-55	9.90259e-53	down	yes
down	LOC_Os10g05750.MSUv7.0	LOC_Os10g05750		LOC_Os10g05750.1.MSUv7.0	GO:0005576(extracellular region);GO:0005618(cell wall)	NA	NA	NA	proline-rich protein 2 [Oryza sativa Japonica Group]	NA	13.9268	110.838	0.12565	-2.99251	3.98269e-55	1.4258e-52	down	yes
down	LOC_Os04g09570.MSUv7.0	LOC_Os04g09570		LOC_Os04g09570.1.MSUv7.0	NA	NA	NA	NA	uncharacterized protein LOC4335075 [Oryza sativa Japonica Group]	NA	0.73494	9.84249	0.0746701	-3.74332	5.09837e-55	1.78871e-52	down	yes
down	LOC_Os08g31090.MSUv7.0	LOC_Os08g31090		LOC_Os08g31090.1.MSUv7.0	NA	NA	NA	NA	uncharacterized protein LOC4345515 [Oryza sativa Japonica Group]	NA	2.07821	20.0875	0.103458	-3.27289	1.1377e-54	3.91325e-52	down	yes
down	LOC_Os06g45140.MSUv7.0	LOC_Os06g45140		LOC_Os06g45140.2.MSUv7.0;LOC_Os06g45140.1.MSUv7.0;LOC_Os06g45140.3.MSUv7.0	GO:0003677(DNA binding);GO:0003700(DNA binding transcription factor activity);GO:0005515(protein binding);GO:0005634(nucleus);GO:0006351(transcription, DNA-templated);GO:0006355(regulation of transcription, DNA-templated);GO:0042803(protein homodimerization activity);GO:0046982(protein heterodimerization activity);GO:0071333(cellular response to glucose stimulus);GO:0071333(cellular response to g…	NA	NA	NA	hypothetical protein OsI_23998 [Oryza sativa Indica Group]	NA	5.8964	48.056	0.122699	-3.02681	2.02843e-54	6.84283e-52	down	yes
down	LOC_Os02g32840.MSUv7.0	LOC_Os02g32840		LOC_Os02g32840.1.MSUv7.0	GO:0003677(DNA binding);GO:0005634(nucleus);GO:0008150(biological_process);GO:0008270(zinc ion binding);GO:0009506(plasmodesma)	NA	NA	NA	zinc finger A20 and AN1 domain-containing stress-associated protein 5 [Oryza sativa Japonica Group]	NA	1.60437	18.4553	0.0869323	-3.52396	5.04347e-54	1.66929e-51	down	yes
down	LOC_Os05g26386.MSUv7.0	LOC_Os05g26386		LOC_Os05g26386.1.MSUv7.0	NA	NA	NA	NA	RecName: Full=Prolamin PPROL 14E; AltName: Full=Prolamin PPROL 14; AltName: Full=Prolamin PPROL 4A; AltName: Full=Prolamin PPROL 7; Flags: Precursor	NA	28.7393	221.393	0.129811	-2.94551	6.51599e-54	2.11673e-51	down	yes
down	LOC_Os07g11360.MSUv7.0	LOC_Os07g11360		LOC_Os07g11360.1.MSUv7.0	GO:0004867(serine-type endopeptidase inhibitor activity)	NA	NA	NA	seed allergenic protein RAG1 [Oryza sativa Japonica Group]	NA	26.6123	202.107	0.131674	-2.92496	1.80579e-53	5.75949e-51	down	yes
down	LOC_Os08g43210.MSUv7.0	LOC_Os08g43210		LOC_Os08g43210.1.MSUv7.0	GO:0003677(DNA binding);GO:0003700(DNA binding transcription factor activity);GO:0005515(protein binding);GO:0005634(nucleus);GO:0006351(transcription, DNA-templated);GO:0006355(regulation of transcription, DNA-templated);GO:0009409(response to cold);GO:0009414(response to water deprivation);GO:0009631(cold acclimation)	NA	NA	NA	dehydration-responsive element-binding protein 1I [Oryza sativa Japonica Group]	NA	1.68427	17.3439	0.0971102	-3.36423	2.54806e-53	7.98179e-51	down	yes
down	LOC_Os03g63330.MSUv7.0	LOC_Os03g63330		LOC_Os03g63330.1.MSUv7.0	GO:0004072(aspartate kinase activity);GO:0005524(ATP binding);GO:0008652(cellular amino acid biosynthetic process);GO:0009088(threonine biosynthetic process);GO:0009089(lysine biosynthetic process via diaminopimelate);GO:0009507(chloroplast);GO:0009570(chloroplast stroma);GO:0016310(phosphorylation)	00260(Glycine, serine and threonine metabolism);00270(Cysteine and methionine metabolism);00300(Lysine biosynthesis);00261(Monobactam biosynthesis)	K00928	EC:2.7.2.4	aspartokinase 1, chloroplastic [Oryza sativa Japonica Group]	NA	11.3886	85.8612	0.132639	-2.91442	2.89721e-53	8.91628e-51	down	yes
down	LOC_Os10g11889.MSUv7.0	LOC_Os10g11889		LOC_Os10g11889.1.MSUv7.0;LOC_Os10g11889.2.MSUv7.0	NA	NA	NA	NA	Os10g0195250, partial [Oryza sativa Japonica Group]	NA	10.6827	87.8028	0.121667	-3.03899	7.86803e-53	2.37967e-50	down	yes
down	LOC_Os05g26368.MSUv7.0	LOC_Os05g26368		LOC_Os05g26368.1.MSUv7.0	NA	NA	NA	NA	RecName: Full=Prolamin PPROL 14E; AltName: Full=Prolamin PPROL 14; AltName: Full=Prolamin PPROL 4A; AltName: Full=Prolamin PPROL 7; Flags: Precursor	NA	24.498	187.384	0.130737	-2.93526	1.10718e-52	3.29188e-50	down	yes
down	LOC_Os02g52010.MSUv7.0	LOC_Os02g52010		LOC_Os02g52010.1.MSUv7.0	GO:0003674(molecular_function);GO:0005576(extracellular region);GO:0005615(extracellular space);GO:0005618(cell wall);GO:0005794(Golgi apparatus);GO:0005829(cytosol);GO:0009505(plant-type cell wall);GO:0009741(response to brassinosteroid);GO:0048046(apoplast)	NA	NA	NA	protein EXORDIUM [Oryza sativa Japonica Group]	NA	1.77163	16.2019	0.109347	-3.19301	1.50806e-52	4.40906e-50	down	yes
down	LOC_Os07g47670.MSUv7.0	LOC_Os07g47670		LOC_Os07g47670.1.MSUv7.0;LOC_Os07g47670.2.MSUv7.0	GO:0031305(integral component of mitochondrial inner membrane);GO:0033617(mitochondrial respiratory chain complex IV assembly);GO:0033617(mitochondrial respiratory chain complex IV assembly)	NA	NA	NA	Os07g0673900, partial [Oryza sativa Japonica Group]	NA	6.98952	56.5306	0.123641	-3.01577	1.88547e-52	5.42211e-50	down	yes
down	LOC_Os04g54220.MSUv7.0	LOC_Os04g54220		LOC_Os04g54220.1.MSUv7.0	NA	NA	NA	NA	OSJNBa0043L09.17 [Oryza sativa Japonica Group]	NA	16.9647	132.707	0.127836	-2.96763	2.22445e-52	6.29375e-50	down	yes
down	LOC_Os05g28210.MSUv7.0	LOC_Os05g28210		LOC_Os05g28210.1.MSUv7.0	GO:0009737(response to abscisic acid)	NA	NA	NA	embryonic abundant protein 1 [Oryza sativa Japonica Group]	NA	1.64972	17.5171	0.0941776	-3.40847	3.42197e-52	9.37939e-50	down	yes
down	LOC_Os01g04370.MSUv7.0	LOC_Os01g04370		LOC_Os01g04370.1.MSUv7.0	GO:0009408(response to heat);GO:0051259(protein complex oligomerization)	04141(Protein processing in endoplasmic reticulum)	K13993	NA	16.9 kDa class I heat shock protein 1 [Oryza sativa Japonica Group]	NA	17.587	132.055	0.133179	-2.90856	5.84615e-52	1.57774e-49	down	yes
down	LOC_Os11g10510.MSUv7.0	LOC_Os11g10510		LOC_Os11g10510.1.MSUv7.0;LOC_Os11g10510.2.MSUv7.0	GO:0000166(nucleotide binding);GO:0001666(response to hypoxia);GO:0004022(alcohol dehydrogenase (NAD) activity);GO:0005737(cytoplasm);GO:0005794(Golgi apparatus);GO:0005829(cytosol);GO:0005886(plasma membrane);GO:0006970(response to osmotic stress);GO:0008270(zinc ion binding);GO:0009409(response to cold);GO:0009413(response to flooding);GO:0009414(response to water deprivation);GO:0009651(respon…	00010(Glycolysis / Gluconeogenesis);00071(Fatty acid degradation);00592(alpha-Linolenic acid metabolism);00350(Tyrosine metabolism);00350(Tyrosine metabolism)	K18857	EC:1.1.1.1	alcohol dehydrogenase 2 [Oryza sativa Japonica Group];alcohol dehydrogenase [Oryza rufipogon]	NA	58.5497	420.636	0.139193	-2.84484	7.12077e-52	1.89261e-49	down	yes
down	LOC_Os07g11380.MSUv7.0	LOC_Os07g11380		LOC_Os07g11380.1.MSUv7.0;LOC_Os07g11380.2.MSUv7.0	GO:0004867(serine-type endopeptidase inhibitor activity);GO:0004867(serine-type endopeptidase inhibitor activity)	NA	NA	NA	seed allergenic protein RAG2 [Oryza sativa Japonica Group]	NA	380.389	2720.93	0.139801	-2.83855	8.75141e-52	2.2913e-49	down	yes
down	LOC_Os09g25720.MSUv7.0	LOC_Os09g25720		LOC_Os09g25720.1.MSUv7.0	NA	NA	NA	NA	Os09g0425450 [Oryza sativa Japonica Group]	NA	2.42899	22.7498	0.10677	-3.22742	3.2093e-51	8.27904e-49	down	yes
down	LOC_Os05g32150.MSUv7.0	LOC_Os05g32150		LOC_Os05g32150.1.MSUv7.0	NA	NA	NA	NA		NA	1.2734	14.7068	0.0865856	-3.52973	8.73969e-51	2.22191e-48	down	yes
down	LOC_Os06g49340.MSUv7.0	LOC_Os06g49340		LOC_Os06g49340.1.MSUv7.0	NA	NA	NA	NA	uncharacterized protein LOC4342013 [Oryza sativa Japonica Group]	NA	3.30608	25.0413	0.132025	-2.92112	2.57853e-50	6.19623e-48	down	yes
down	LOC_Os09g28180.MSUv7.0	LOC_Os09g28180		LOC_Os09g28180.1.MSUv7.0	GO:0004674(protein serine/threonine kinase activity);GO:0005886(plasma membrane);GO:0006468(protein phosphorylation)	NA	NA	NA	G-type lectin S-receptor-like serine/threonine-protein kinase At5g35370 [Oryza sativa Japonica Group]	NA	1.14449	8.95143	0.127855	-2.96742	2.67678e-50	6.34541e-48	down	yes
down	LOC_Os06g07220.MSUv7.0	LOC_Os06g07220		LOC_Os06g07220.1.MSUv7.0	GO:0005575(cellular_component)	NA	NA	NA	hypothetical protein OsJ_20271 [Oryza sativa Japonica Group]	NA	7.79981	56.6371	0.137716	-2.86024	1.11291e-49	2.60303e-47	down	yes
down	LOC_Os05g10625.MSUv7.0	LOC_Os05g10625		LOC_Os05g10625.1.MSUv7.0	GO:0005783(endoplasmic reticulum);GO:0005886(plasma membrane);GO:0009926(auxin polar transport);GO:0010252(auxin homeostasis);GO:0010329(auxin efflux transmembrane transporter activity)	NA	NA	NA	hypothetical protein OsJ_17434 [Oryza sativa Japonica Group]	NA	6.04617	44.2081	0.136766	-2.87022	1.29137e-49	2.98068e-47	down	yes
down	LOC_Os11g39220.MSUv7.0	LOC_Os11g39220		LOC_Os11g39220.1.MSUv7.0;LOC_Os11g39220.2.MSUv7.0	GO:0000062(fatty-acyl-CoA binding);GO:0003995(acyl-CoA dehydrogenase activity);GO:0005777(peroxisome);GO:0009055(electron transfer activity);GO:0033539(fatty acid beta-oxidation using acyl-CoA dehydrogenase);GO:0050660(flavin adenine dinucleotide binding);GO:0052890(oxidoreductase activity, acting on the CH-CH group of donors, with a flavin as acceptor);GO:0055088(lipid homeostasis);GO:0055088(li…	00071(Fatty acid degradation);00592(alpha-Linolenic acid metabolism);01040(Biosynthesis of unsaturated fatty acids);04146(Peroxisome);04146(Peroxisome)	K00232	EC:1.3.3.6	acyl-coenzyme A oxidase 2, peroxisomal [Oryza sativa Japonica Group]	NA	5.22244	36.4988	0.143085	-2.80505	2.10203e-49	4.7888e-47	down	yes
down	LOC_Os05g26480.MSUv7.0	LOC_Os05g26480		LOC_Os05g26480.1.MSUv7.0	NA	NA	NA	NA	Os05g0329200 [Oryza sativa Japonica Group]	NA	13.9339	101.474	0.137314	-2.86445	7.00413e-49	1.57521e-46	down	yes
down	LOC_Os02g18650.MSUv7.0	LOC_Os02g18650		LOC_Os02g18650.1.MSUv7.0	GO:0030599(pectinesterase activity);GO:0046910(pectinesterase inhibitor activity);GO:0071944(cell periphery)	00040(Pentose and glucuronate interconversions)	K01051	EC:3.1.1.11	pectinesterase [Oryza sativa Japonica Group]	NA	20.8794	137.637	0.151699	-2.72072	1.25126e-48	2.77842e-46	down	yes
down	LOC_Os06g06570.MSUv7.0	LOC_Os06g06570		LOC_Os06g06570.1.MSUv7.0	NA	NA	NA	NA	uncharacterized protein LOC4340208 [Oryza sativa Japonica Group]	NA	2.86473	24.7907	0.115557	-3.11333	1.54576e-48	3.38946e-46	down	yes
down	LOC_Os06g31070.MSUv7.0	LOC_Os06g31070		LOC_Os06g31070.1.MSUv7.0	NA	NA	NA	NA	prolamin PPROL 17D-like [Oryza sativa Japonica Group]	NA	961.728	6228.28	0.154413	-2.69513	2.9139e-48	6.2336e-46	down	yes
down	LOC_Os09g06740.MSUv7.0	LOC_Os09g06740		LOC_Os09g06740.1.MSUv7.0	GO:0000209(protein polyubiquitination);GO:0043161(proteasome-mediated ubiquitin-dependent protein catabolic process);GO:0061630(ubiquitin protein ligase activity)	NA	NA	NA	E3 ubiquitin-protein ligase RNF181 [Oryza sativa Japonica Group]	NA	1.28775	11.4607	0.112362	-3.15377	4.30602e-48	9.10075e-46	down	yes
down	LOC_Os10g26700.MSUv7.0	LOC_Os10g26700		LOC_Os10g26700.1.MSUv7.0;LOC_Os10g26700.2.MSUv7.0	GO:0003674(molecular_function);GO:0008150(biological_process);GO:0009507(chloroplast);GO:0016021(integral component of membrane);GO:0016021(integral component of membrane)	NA	NA	NA	uncharacterized endoplasmic reticulum membrane protein C16E8.02 [Oryza sativa Japonica Group];YGL010w, putative, expressed [Oryza sativa Japonica Group]	NA	98.4804	635.334	0.155006	-2.68961	4.91159e-48	1.0257e-45	down	yes
down	LOC_Os07g49120.MSUv7.0	LOC_Os07g49120		LOC_Os07g49120.1.MSUv7.0	GO:0005737(cytoplasm);GO:0016491(oxidoreductase activity);GO:0055114(oxidation-reduction process)	00906(Carotenoid biosynthesis)	K09841	EC:1.1.1.288	sex determination protein tasselseed-2 isoform X1 [Oryza sativa Japonica Group]	NA	3.3032	24.2343	0.136302	-2.87512	1.91294e-47	3.90196e-45	down	yes
down	LOC_Os01g08440.MSUv7.0	LOC_Os01g08440		LOC_Os01g08440.1.MSUv7.0	GO:0009813(flavonoid biosynthetic process);GO:0043231(intracellular membrane-bounded organelle);GO:0052696(flavonoid glucuronidation);GO:0080043(quercetin 3-O-glucosyltransferase activity);GO:0080044(quercetin 7-O-glucosyltransferase activity)	NA	NA	NA	crocetin glucosyltransferase, chloroplastic [Oryza sativa Japonica Group]	NA	0.816805	7.27154	0.112329	-3.1542	2.4126e-47	4.86457e-45	down	yes
down	LOC_Os10g39640.MSUv7.0	LOC_Os10g39640		LOC_Os10g39640.1.MSUv7.0	GO:0009505(plant-type cell wall);GO:0009506(plasmodesma);GO:0016020(membrane)	NA	NA	NA	expansin-like A2 isoform X1 [Oryza sativa Japonica Group]	NA	8.59606	56.4514	0.152274	-2.71526	3.66701e-47	7.30985e-45	down	yes
down	LOC_Os02g55560.MSUv7.0	LOC_Os02g55560		LOC_Os02g55560.1.MSUv7.0;LOC_Os02g55560.2.MSUv7.0	GO:0004722(protein serine/threonine phosphatase activity);GO:0005515(protein binding);GO:0005634(nucleus);GO:0005737(cytoplasm);GO:0005829(cytosol);GO:0006470(protein dephosphorylation);GO:0046872(metal ion binding);GO:0050688(regulation of defense response to virus);GO:0050688(regulation of defense response to virus)	NA	NA	NA	probable protein phosphatase 2C 27 [Oryza sativa Japonica Group];hypothetical protein OsI_09304 [Oryza sativa Indica Group]	NA	12.4385	78.9224	0.157604	-2.66562	4.30662e-47	8.48839e-45	down	yes
down	LOC_Os05g15530.MSUv7.0	LOC_Os05g15530		LOC_Os05g15530.1.MSUv7.0	GO:0003824(catalytic activity);GO:0004084(branched-chain-amino-acid transaminase activity);GO:0008152(metabolic process);GO:0008153(para-aminobenzoic acid biosynthetic process);GO:0008483(transaminase activity);GO:0008696(4-amino-4-deoxychorismate lyase activity);GO:0009507(chloroplast);GO:0009570(chloroplast stroma);GO:0046654(tetrahydrofolate biosynthetic process);GO:0047810(D-alanine:2-oxoglut…	00790(Folate biosynthesis)	K18482	EC:4.1.3.38	D-amino-acid transaminase, chloroplastic [Oryza sativa Japonica Group]	NA	7.58291	50.5402	0.150037	-2.73661	5.04192e-47	9.82727e-45	down	yes
down	LOC_Os06g33640.MSUv7.0	LOC_Os06g33640		LOC_Os06g33640.1.MSUv7.0;LOC_Os06g33640.2.MSUv7.0	GO:0004864(protein phosphatase inhibitor activity);GO:0005634(nucleus);GO:0005737(cytoplasm);GO:0009738(abscisic acid-activated signaling pathway);GO:0010427(abscisic acid binding);GO:0080163(regulation of protein serine/threonine phosphatase activity);GO:0080163(regulation of protein serine/threonine phosphatase activity)	04016(MAPK signaling pathway - plant);04075(Plant hormone signal transduction);04075(Plant hormone signal transduction)	K14496	NA	abscisic acid receptor PYL3-like isoform X3 [Oryza sativa Japonica Group];abscisic acid receptor PYL3-like isoform X6 [Oryza sativa Japonica Group]	NA	26.2436	164.599	0.159439	-2.64892	9.1508e-47	1.76399e-44	down	yes
down	LOC_Os01g02080.MSUv7.0	LOC_Os01g02080		LOC_Os01g02080.1.MSUv7.0	GO:0003755(peptidyl-prolyl cis-trans isomerase activity)	NA	NA	NA	peptidyl-prolyl cis-trans isomerase CYP26-2, chloroplastic [Oryza sativa Japonica Group]	NA	0.852413	8.10847	0.105126	-3.24981	6.40707e-46	1.22166e-43	down	yes
down	LOC_Os03g12520.MSUv7.0	LOC_Os03g12520		LOC_Os03g12520.1.MSUv7.0	GO:0004675(transmembrane receptor protein serine/threonine kinase activity);GO:0004713(protein tyrosine kinase activity);GO:0005524(ATP binding);GO:0005737(cytoplasm);GO:0005886(plasma membrane);GO:0006468(protein phosphorylation);GO:0007166(cell surface receptor signaling pathway);GO:0009860(pollen tube growth);GO:0016301(kinase activity);GO:0048768(root hair cell tip growth)	04626(Plant-pathogen interaction)	K13436	EC:2.7.11.1	probable protein kinase At2g41970 [Oryza sativa Japonica Group]	NA	1.03278	8.26746	0.124921	-3.00091	7.30142e-46	1.37722e-43	down	yes
down	LOC_Os02g25860.MSUv7.0	LOC_Os02g25860		LOC_Os02g25860.1.MSUv7.0	GO:0000326(protein storage vacuole);GO:0005634(nucleus);GO:0009737(response to abscisic acid);GO:0010431(seed maturation);GO:0045735(nutrient reservoir activity);GO:0071215(cellular response to abscisic acid stimulus)	NA	NA	NA	hypothetical protein OsJ_06612 [Oryza sativa Japonica Group]	NA	12.3975	76.1575	0.162787	-2.61894	7.74554e-46	1.44545e-43	down	yes
down	LOC_Os09g38600.MSUv7.0	LOC_Os09g38600		LOC_Os09g38600.1.MSUv7.0	NA	NA	NA	NA	unknown protein [Oryza sativa Japonica Group]	NA	1.79067	13.4728	0.13291	-2.91148	8.04961e-46	1.48638e-43	down	yes
down	LOC_Os06g06260.MSUv7.0	LOC_Os06g06260		LOC_Os06g06260.1.MSUv7.0	GO:0005576(extracellular region);GO:0016042(lipid catabolic process);GO:0016788(hydrolase activity, acting on ester bonds);GO:0052689(carboxylic ester hydrolase activity)	00901(Indole alkaloid biosynthesis)	K21026	EC:3.1.1.80	GDSL esterase/lipase At5g45910 [Oryza sativa Japonica Group]	NA	6.91659	44.1765	0.156567	-2.67515	1.35795e-45	2.48137e-43	down	yes
down	LOC_Os05g49430.MSUv7.0	LOC_Os05g49430		LOC_Os05g49430.1.MSUv7.0;LOC_Os05g49430.2.MSUv7.0	GO:0004034(aldose 1-epimerase activity);GO:0005634(nucleus);GO:0005975(carbohydrate metabolic process);GO:0006012(galactose metabolic process);GO:0047938(glucose-6-phosphate 1-epimerase activity);GO:0047938(glucose-6-phosphate 1-epimerase activity)	00010(Glycolysis / Gluconeogenesis);00010(Glycolysis / Gluconeogenesis)	K01792	EC:5.1.3.15	putative glucose-6-phosphate 1-epimerase [Oryza sativa Japonica Group]	NA	9.38476	57.1089	0.164331	-2.60532	1.45098e-45	2.59725e-43	down	yes
down	LOC_Os09g30490.MSUv7.0	LOC_Os09g30490		LOC_Os09g30490.1.MSUv7.0	GO:0005509(calcium ion binding)	NA	NA	NA	uncharacterized protein LOC9271885 [Oryza sativa Japonica Group]	NA	1.62069	14.4307	0.112309	-3.15446	2.46254e-45	4.36342e-43	down	yes
EXP	gene_id	N3-3	EntrezID	transcript_id	GO	KEGG	KO_ENTRY	EC	Description	trans_type	FPKM.N3_3	FPKM.WT	fc	log2(fc)	pval	qval	regulation	significant
down	LOC_Os04g36750.MSUv7.0	LOC_Os04g36750		LOC_Os04g36750.1.MSUv7.0	GO:0009408(response to heat)	04141(Protein processing in endoplasmic reticulum)	K13993	NA	23.2 kDa heat shock protein [Oryza sativa Japonica Group]	NA	2.37439	58.5461	24.6573	4.62394	4.47166e-64	1.41001e-61	down	yes
down	LOC_Os03g43820.MSUv7.0	LOC_Os03g43820		LOC_Os03g43820.1.MSUv7.0	GO:0004857(enzyme inhibitor activity)	NA	NA	NA	uncharacterized protein LOC4333535 [Oryza sativa Japonica Group]	NA	2.79372	67.6066	24.1995	4.59691	7.03477e-64	2.17713e-61	down	yes
down	LOC_Os07g33898.MSUv7.0	LOC_Os07g33898		LOC_Os07g33898.1.MSUv7.0	GO:0022625(cytosolic large ribosomal subunit)	03010(Ribosome)	K02929	NA	60S ribosomal protein L44 [Zea mays]	NA	13.0939	258.292	19.7262	4.30204	3.21168e-62	8.79896e-60	down	yes
down	LOC_Os11g04010.MSUv7.0	LOC_Os11g04010		LOC_Os11g04010.1.MSUv7.0	GO:0005634(nucleus);GO:0006508(proteolysis);GO:0008234(cysteine-type peptidase activity);GO:0048046(apoplast)	NA	NA	NA	protein ZINC INDUCED FACILITATOR-LIKE 1 [Oryza sativa Japonica Group]	NA	0.725558	16.8543	23.2294	4.53788	3.47048e-56	8.28553e-54	down	yes
down	LOC_Os03g25350.MSUv7.0	LOC_Os03g25350		LOC_Os03g25350.1.MSUv7.0	GO:0005576(extracellular region);GO:0006869(lipid transport);GO:0008289(lipid binding)	NA	NA	NA	uncharacterized protein LOC4332927 [Oryza sativa Japonica Group]	NA	12.2589	204.33	16.6678	4.059	3.96487e-55	8.71928e-53	down	yes
down	LOC_Os07g43160.MSUv7.0	LOC_Os07g43160		LOC_Os07g43160.1.MSUv7.0	GO:0004805(trehalose-phosphatase activity);GO:0005634(nucleus);GO:0005730(nucleolus);GO:0005737(cytoplasm);GO:0005992(trehalose biosynthetic process);GO:0046686(response to cadmium ion)	00500(Starch and sucrose metabolism)	K01087	EC:3.1.3.12	probable trehalose-phosphate phosphatase 3 [Oryza sativa Japonica Group]	NA	16.6862	227.815	13.6529	3.77114	3.00985e-50	5.84891e-48	down	yes
down	LOC_Os12g17910.MSUv7.0	LOC_Os12g17910		LOC_Os12g17910.1.MSUv7.0	GO:0005524(ATP binding);GO:0005739(mitochondrion);GO:0005829(cytosol);GO:0006457(protein folding);GO:0006458('de novo' protein folding);GO:0007005(mitochondrion organization);GO:0009507(chloroplast);GO:0009570(chloroplast stroma);GO:0009579(thylakoid);GO:0009658(chloroplast organization);GO:0009793(embryo development ending in seed dormancy);GO:0009941(chloroplast envelope);GO:0016020(membrane);G…	03018(RNA degradation)	K04077	NA	ruBisCO large subunit-binding protein subunit alpha, chloroplastic [Oryza sativa Japonica Group]	NA	9.93403	133.058	13.3941	3.74353	1.78959e-49	3.3986e-47	down	yes
down	LOC_Os08g40350.MSUv7.0	LOC_Os08g40350		LOC_Os08g40350.1.MSUv7.0	NA	NA	NA	NA	uncharacterized protein LOC4346027 isoform X1 [Oryza sativa Japonica Group]	NA	0.64649	11.9302	18.4539	4.20585	2.36958e-49	4.44949e-47	down	yes
down	LOC_Os03g63330.MSUv7.0	LOC_Os03g63330		LOC_Os03g63330.1.MSUv7.0	GO:0004072(aspartate kinase activity);GO:0005524(ATP binding);GO:0008652(cellular amino acid biosynthetic process);GO:0009088(threonine biosynthetic process);GO:0009089(lysine biosynthetic process via diaminopimelate);GO:0009507(chloroplast);GO:0009570(chloroplast stroma);GO:0016310(phosphorylation)	00260(Glycine, serine and threonine metabolism);00270(Cysteine and methionine metabolism);00300(Lysine biosynthesis);00261(Monobactam biosynthesis)	K00928	EC:2.7.2.4	aspartokinase 1, chloroplastic [Oryza sativa Japonica Group]	NA	6.48855	85.8612	13.2327	3.72604	1.00514e-48	1.80622e-46	down	yes
up	LOC_Os05g26377.MSUv7.0	LOC_Os05g26377		LOC_Os05g26377.1.MSUv7.0	NA	NA	NA	NA	RecName: Full=Prolamin PPROL 14E; AltName: Full=Prolamin PPROL 14; AltName: Full=Prolamin PPROL 4A; AltName: Full=Prolamin PPROL 7; Flags: Precursor	NA	1685.88	4.61931	0.00274	-8.51161	1.99765e-200	3.33847e-196	up	yes
up	LOC_Os04g09390.MSUv7.0	LOC_Os04g09390		LOC_Os04g09390.1.MSUv7.0	NA	00520(Amino sugar and nucleotide sugar metabolism);04016(MAPK signaling pathway - plant)	K20547	EC:3.2.1.14	OSJNBb0015C06.8 [Oryza sativa Japonica Group]	NA	1052.24	7.74421	0.00735977	-7.08612	3.50434e-164	2.92822e-160	up	yes
up	LOC_Os08g03410.MSUv7.0	LOC_Os08g03410		LOC_Os08g03410.1.MSUv7.0	GO:0042735(protein body);GO:0045735(nutrient reservoir activity);GO:0051259(protein complex oligomerization)	NA	NA	NA	hypothetical protein OsJ_25906 [Oryza sativa Japonica Group]	NA	5991.13	57.9441	0.00967166	-6.69202	1.9549e-156	1.08901e-152	up	yes
up	LOC_Os04g49980.MSUv7.0	LOC_Os04g49980		LOC_Os04g49980.1.MSUv7.0	NA	NA	NA	NA	late embryogenesis abundant protein 18 [Oryza sativa Japonica Group]	NA	147.75	1.42321	0.00963253	-6.69787	1.10096e-133	4.59982e-130	up	yes
up	LOC_Os11g26790.MSUv7.0	LOC_Os11g26790		LOC_Os11g26790.1.MSUv7.0	GO:0005829(cytosol);GO:0009414(response to water deprivation);GO:0009631(cold acclimation);GO:0009737(response to abscisic acid)	NA	NA	NA	water stress-inducible protein Rab21 [Oryza sativa Japonica Group]	NA	161.773	2.29419	0.0141816	-6.13984	3.95386e-129	1.32154e-125	up	yes
up	LOC_Os10g39610.MSUv7.0	LOC_Os10g39610		LOC_Os10g39610.2.MSUv7.0;LOC_Os10g39610.1.MSUv7.0	NA	NA	NA	NA	expressed protein [Oryza sativa Japonica Group]	NA	597.343	15.5039	0.0259548	-5.26786	1.99551e-111	5.55816e-108	up	yes
up	LOC_Os01g50700.MSUv7.0	LOC_Os01g50700		LOC_Os01g50700.1.MSUv7.0	GO:0005737(cytoplasm);GO:0006457(protein folding)	04141(Protein processing in endoplasmic reticulum)	K09503	NA	hypothetical protein OsJ_03161 [Oryza sativa Japonica Group]	NA	51.718	1.09469	0.0211666	-5.56207	3.33424e-111	7.96025e-108	up	yes
up	LOC_Os01g03360.MSUv7.0	LOC_Os01g03360		LOC_Os01g03360.1.MSUv7.0	NA	NA	NA	NA	Bowman-Birk type bran trypsin inhibitor [Oryza sativa Japonica Group]	NA	800.147	23.1259	0.0289021	-5.11268	7.63016e-110	1.59394e-106	up	yes
up	LOC_Os01g50910.MSUv7.0	LOC_Os01g50910		LOC_Os01g50910.1.MSUv7.0;LOC_Os01g50910.2.MSUv7.0	NA	NA	NA	NA	late embryogenesis abundant protein 14-like [Oryza sativa Japonica Group]	NA	123.631	3.24541	0.0262508	-5.25149	1.29392e-105	2.40266e-102	up	yes
up	LOC_Os03g31750.MSUv7.0	LOC_Os03g31750		LOC_Os03g31750.3.MSUv7.0;LOC_Os03g31750.1.MSUv7.0;LOC_Os03g31750.2.MSUv7.0	GO:0005524(ATP binding);GO:0005634(nucleus);GO:0005829(cytosol);GO:0006090(pyruvate metabolic process);GO:0009507(chloroplast);GO:0009570(chloroplast stroma);GO:0015979(photosynthesis);GO:0016301(kinase activity);GO:0016310(phosphorylation);GO:0046872(metal ion binding);GO:0050242(pyruvate, phosphate dikinase activity);GO:0050242(pyruvate, phosphate dikinase activity)	00620(Pyruvate metabolism);00710(Carbon fixation in photosynthetic organisms);00710(Carbon fixation in photosynthetic organisms)	K01006	EC:2.7.9.1	pyruvate, phosphate dikinase 2 isoform X1 [Oryza sativa Japonica Group]	NA	51.5851	1.44838	0.0280774	-5.15444	8.1384e-105	1.36009e-101	up	yes
up	LOC_Os03g57960.MSUv7.0	LOC_Os03g57960		LOC_Os03g57960.1.MSUv7.0	GO:0005576(extracellular region);GO:0009505(plant-type cell wall);GO:0009615(response to virus);GO:0009735(response to cytokinin);GO:0045735(nutrient reservoir activity)	NA	NA	NA	cupincin [Oryza sativa Japonica Group]	NA	3921.84	130.368	0.0332415	-4.91087	2.59107e-104	3.93654e-101	up	yes
up	LOC_Os05g39690.MSUv7.0	LOC_Os05g39690		LOC_Os05g39690.1.MSUv7.0	GO:0005737(cytoplasm)	00010(Glycolysis / Gluconeogenesis);00040(Pentose and glucuronate interconversions);00561(Glycerolipid metabolism)	K00002	EC:1.1.1.2	aldose reductase [Oryza sativa Japonica Group]	NA	65.0948	1.63899	0.0251786	-5.31166	8.47996e-103	1.18098e-99	up	yes
up	LOC_Os05g46480.MSUv7.0	LOC_Os05g46480		LOC_Os05g46480.1.MSUv7.0;LOC_Os05g46480.4.MSUv7.0;LOC_Os05g46480.3.MSUv7.0;LOC_Os05g46480.2.MSUv7.0	NA	NA	NA	NA	late embryogenesis abundant protein 19 [Oryza sativa Japonica Group];group 3 LEA protein [Oryza sativa]	NA	152.612	4.65521	0.0305036	-5.03488	1.53124e-102	1.96847e-99	up	yes
up	LOC_Os03g46100.MSUv7.0	LOC_Os03g46100		LOC_Os03g46100.1.MSUv7.0;LOC_Os03g46100.4.MSUv7.0;LOC_Os03g46100.5.MSUv7.0	GO:0043245(extraorganismal space);GO:0045735(nutrient reservoir activity);GO:0050832(defense response to fungus);GO:0050832(defense response to fungus)	NA	NA	NA	RecName: Full=63 kDa globulin-like protein; AltName: Allergen=Ory s GLP63; Flags: Precursor;Cupin family protein, expressed [Oryza sativa Japonica Group];putative globulin (with alternative splicing) [Oryza sativa Japonica Group]	NA	8089.24	286.849	0.0354606	-4.81764	1.14234e-101	1.36363e-98	up	yes
up	LOC_Os03g07180.MSUv7.0	LOC_Os03g07180		LOC_Os03g07180.1.MSUv7.0	NA	NA	NA	NA	late embryogenesis abundant protein, group 3 [Oryza sativa Japonica Group]	NA	31.9866	0.770721	0.0240951	-5.37512	2.69091e-101	2.99804e-98	up	yes
up	LOC_Os08g23870.MSUv7.0	LOC_Os08g23870		LOC_Os08g23870.1.MSUv7.0	NA	NA	NA	NA	11 kDa late embryogenesis abundant protein [Oryza sativa Japonica Group]	NA	252.461	8.2428	0.0326498	-4.93678	1.66593e-100	1.74007e-97	up	yes
up	LOC_Os09g26380.MSUv7.0	LOC_Os09g26380		LOC_Os09g26380.1.MSUv7.0	GO:0001666(response to hypoxia);GO:0004021(L-alanine:2-oxoglutarate aminotransferase activity);GO:0005524(ATP binding);GO:0005739(mitochondrion);GO:0005829(cytosol);GO:0009507(chloroplast);GO:0019481(L-alanine catabolic process, by transamination);GO:0046686(response to cadmium ion)	00710(Carbon fixation in photosynthetic organisms);00250(Alanine, aspartate and glutamate metabolism);00220(Arginine biosynthesis)	K00814	EC:2.6.1.2	alanine aminotransferase 2 isoform X3 [Oryza sativa Japonica Group]	NA	25.0058	0.54581	0.0218274	-5.51772	5.09872e-99	5.01234e-96	up	yes
up	LOC_Os11g37270.MSUv7.0	LOC_Os11g37270		LOC_Os11g37270.1.MSUv7.0	NA	NA	NA	NA	hypothetical protein OsI_36607 [Oryza sativa Indica Group]	NA	7184.22	271.916	0.0378491	-4.7236	5.55469e-99	5.15722e-96	up	yes
up	LOC_Os05g04870.MSUv7.0	LOC_Os05g04870		LOC_Os05g04870.1.MSUv7.0	GO:0009507(chloroplast);GO:0016491(oxidoreductase activity);GO:0055114(oxidation-reduction process)	00061(Fatty acid biosynthesis);01040(Biosynthesis of unsaturated fatty acids);00780(Biotin metabolism);00333(Prodigiosin biosyntheses)	K00059	EC:1.1.1.100	glucose and ribitol dehydrogenase homolog [Oryza sativa Japonica Group]	NA	203.148	7.76631	0.0382299	-4.70915	1.5393e-95	1.35393e-92	up	yes
up	LOC_Os12g27830.MSUv7.0	LOC_Os12g27830		LOC_Os12g27830.1.MSUv7.0	GO:0008202(steroid metabolic process);GO:0009507(chloroplast);GO:0009737(response to abscisic acid);GO:0009741(response to brassinosteroid);GO:0016491(oxidoreductase activity);GO:0070524(11-beta-hydroxysteroid dehydrogenase (NADP+) activity);GO:0072555(17-beta-ketosteroid reductase activity);GO:0072582(17-beta-hydroxysteroid dehydrogenase (NADP+) activity)	NA	NA	NA	Os12g0464400, partial [Oryza sativa Japonica Group]	NA	100.959	3.63846	0.0360388	-4.7943	5.46066e-95	4.56293e-92	up	yes
up	LOC_Os03g06180.MSUv7.0	LOC_Os03g06180		LOC_Os03g06180.1.MSUv7.0	GO:0003674(molecular_function);GO:0005634(nucleus);GO:0016021(integral component of membrane)	NA	NA	NA	uncharacterized protein LOC4331676 [Oryza sativa Japonica Group]	NA	18.5759	0.491102	0.0264376	-5.24127	3.13614e-93	2.49577e-90	up	yes
up	LOC_Os02g32860.MSUv7.0	LOC_Os02g32860		LOC_Os02g32860.1.MSUv7.0	GO:0003910(DNA ligase (ATP) activity);GO:0005737(cytoplasm);GO:0006273(lagging strand elongation);GO:0051103(DNA ligation involved in DNA repair)	03410(Base excision repair)	K10798	EC:2.4.2.30	poly [ADP-ribose] polymerase 3 isoform X3 [Oryza sativa Japonica Group]	NA	65.9534	2.61194	0.0396028	-4.65825	5.3546e-93	4.06755e-90	up	yes
up	LOC_Os01g02120.MSUv7.0	LOC_Os01g02120		LOC_Os01g02120.1.MSUv7.0	GO:0005634(nucleus);GO:0005737(cytoplasm);GO:0008429(phosphatidylethanolamine binding);GO:0009737(response to abscisic acid);GO:0009738(abscisic acid-activated signaling pathway);GO:0010030(positive regulation of seed germination)	04712(Circadian rhythm - plant)	K16223	NA	protein MOTHER of FT and TFL1 homolog 2 [Oryza sativa Japonica Group]	NA	169.13	7.22067	0.0426931	-4.54985	6.12826e-90	4.45285e-87	up	yes
up	LOC_Os05g28210.MSUv7.0	LOC_Os05g28210		LOC_Os05g28210.1.MSUv7.0	GO:0009737(response to abscisic acid)	NA	NA	NA	embryonic abundant protein 1 [Oryza sativa Japonica Group]	NA	327.261	17.5171	0.0535263	-4.22361	9.89012e-83	6.88682e-80	up	yes
up	LOC_Os01g52830.MSUv7.0	LOC_Os01g52830		LOC_Os01g52830.1.MSUv7.0	GO:0005515(protein binding);GO:0005634(nucleus);GO:0008150(biological_process)	NA	NA	NA	oil body-associated protein 2B [Oryza sativa Japonica Group]	NA	22.1326	0.782225	0.0353427	-4.82245	2.54561e-81	1.70169e-78	up	yes
up	LOC_Os06g14406.MSUv7.0	LOC_Os06g14406		LOC_Os06g14406.1.MSUv7.0	GO:0003682(chromatin binding);GO:0005634(nucleus);GO:0005829(cytosol);GO:0009611(response to wounding);GO:0009908(flower development);GO:0010199(organ boundary specification between lateral organs and the meristem);GO:0016887(ATPase activity);GO:0040029(regulation of gene expression, epigenetic);GO:0043044(ATP-dependent chromatin remodeling)	NA	NA	NA	chromatin remodeling protein-like [Oryza sativa Japonica Group]	NA	17.6503	0.75973	0.0430435	-4.53806	4.26007e-81	2.73824e-78	up	yes
up	LOC_Os09g32540.MSUv7.0	LOC_Os09g32540		LOC_Os09g32540.1.MSUv7.0	NA	NA	NA	NA	hypothetical protein OsI_31927 [Oryza sativa Indica Group]	NA	30.9892	1.62667	0.0524916	-4.25177	5.73367e-80	3.54893e-77	up	yes
up	LOC_Os04g42590.MSUv7.0	LOC_Os04g42590		LOC_Os04g42590.1.MSUv7.0	GO:0005737(cytoplasm);GO:0006097(glyoxylate cycle);GO:0046912(transferase activity, transferring acyl groups, acyl groups converted into alkyl on transfer)	NA	NA	NA	Os04g0504700, partial [Oryza sativa Japonica Group]	NA	21.0208	0.893993	0.0425289	-4.55541	4.96045e-78	2.96068e-75	up	yes
up	LOC_Os04g40510.MSUv7.0	LOC_Os04g40510		LOC_Os04g40510.2.MSUv7.0;LOC_Os04g40510.1.MSUv7.0	GO:0004553(hydrolase activity, hydrolyzing O-glycosyl compounds);GO:0005975(carbohydrate metabolic process);GO:0009507(chloroplast);GO:0009507(chloroplast)	00500(Starch and sucrose metabolism);00500(Starch and sucrose metabolism)	K01179	EC:3.2.1.4	glycosyl hydrolase 5 family protein [Oryza sativa Japonica Group]	NA	30.9513	1.69076	0.0546266	-4.19425	6.48495e-78	3.73712e-75	up	yes
up	LOC_Os03g20680.MSUv7.0	LOC_Os03g20680		LOC_Os03g20680.1.MSUv7.0	GO:0005634(nucleus);GO:0050826(response to freezing)	NA	NA	NA	late embryogenesis abundant protein 17 [Oryza sativa Japonica Group]	NA	89.2783	5.12406	0.0573943	-4.12295	1.09654e-77	6.10846e-75	up	yes
up	LOC_Os07g11310.MSUv7.0	LOC_Os07g11310		LOC_Os07g11310.1.MSUv7.0	NA	NA	NA	NA	alpha-amylase inhibitor 5 [Oryza sativa Japonica Group]	NA	1303.25	86.3994	0.0662951	-3.91495	3.22963e-76	1.74108e-73	up	yes
up	LOC_Os08g43120.MSUv7.0	LOC_Os08g43120		LOC_Os08g43120.1.MSUv7.0	GO:0005886(plasma membrane);GO:0016021(integral component of membrane);GO:0042626(ATPase activity, coupled to transmembrane movement of substances)	02010(ABC transporters)	K05681	NA	hypothetical protein OsI_30122 [Oryza sativa Indica Group]	NA	9.33061	0.451372	0.0483754	-4.36958	1.29649e-75	6.77092e-73	up	yes
up	LOC_Os07g24000.MSUv7.0	LOC_Os07g24000		LOC_Os07g24000.1.MSUv7.0	GO:0003674(molecular_function);GO:0005576(extracellular region);GO:0008150(biological_process);GO:0016021(integral component of membrane)	NA	NA	NA	membrane protein PM19L-like [Oryza sativa Japonica Group]	NA	80.3021	4.82468	0.0600816	-4.05693	1.98849e-75	1.00702e-72	up	yes
up	LOC_Os02g15250.MSUv7.0	LOC_Os02g15250		LOC_Os02g15250.1.MSUv7.0	NA	NA	NA	NA	embryonic protein DC-8 [Oryza sativa Japonica Group]	NA	82.9047	5.176	0.0624331	-4.00154	3.02747e-75	1.48809e-72	up	yes
up	LOC_Os05g26770.MSUv7.0	LOC_Os05g26770		LOC_Os05g26770.1.MSUv7.0	NA	NA	NA	NA	prolamin PPROL 14E-like [Oryza sativa Japonica Group]	NA	456.778	32.7537	0.0717059	-3.80176	9.78801e-73	4.59706e-70	up	yes
up	LOC_Os09g08280.MSUv7.0	LOC_Os09g08280		LOC_Os09g08280.1.MSUv7.0	NA	NA	NA	NA	uncharacterized protein LOC4346534 [Oryza sativa Japonica Group]	NA	36.7605	1.42409	0.0387397	-4.69004	9.90272e-73	4.59706e-70	up	yes
up	LOC_Os01g63810.MSUv7.0	LOC_Os01g63810		LOC_Os01g63810.1.MSUv7.0;LOC_Os01g63810.2.MSUv7.0	NA	NA	NA	NA	uncharacterized protein LOC4324752 [Oryza sativa Japonica Group]	NA	39.9525	2.55584	0.063972	-3.96642	2.13293e-72	9.63394e-70	up	yes
up	LOC_Os03g18779.MSUv7.0	LOC_Os03g18779		LOC_Os03g18779.1.MSUv7.0	NA	NA	NA	NA	hypothetical protein OsJ_10514 [Oryza sativa Japonica Group]	NA	28.144	1.5055	0.0534928	-4.22451	6.79406e-72	2.98796e-69	up	yes
up	LOC_Os07g47120.MSUv7.0	LOC_Os07g47120		LOC_Os07g47120.1.MSUv7.0	GO:0000272(polysaccharide catabolic process);GO:0005737(cytoplasm);GO:0009507(chloroplast);GO:0016161(beta-amylase activity)	00500(Starch and sucrose metabolism)	K01177	EC:3.2.1.2	inactive beta-amylase 9 [Oryza sativa Japonica Group]	NA	11.6544	0.558823	0.0479495	-4.38234	1.3882e-70	5.94862e-68	up	yes
up	LOC_Os04g43170.MSUv7.0	LOC_Os04g43170		LOC_Os04g43170.1.MSUv7.0	GO:0004392(heme oxygenase (decyclizing) activity);GO:0004497(monooxygenase activity);GO:0005509(calcium ion binding);GO:0005783(endoplasmic reticulum);GO:0005811(lipid droplet);GO:0006952(defense response);GO:0009737(response to abscisic acid);GO:0009793(embryo development ending in seed dormancy);GO:0016021(integral component of membrane);GO:0031090(organelle membrane);GO:0031408(oxylipin biosyn…	00073(Cutin, suberine and wax biosynthesis)	K17991	EC:1.11.2.3	peroxygenase [Oryza sativa Japonica Group]	NA	248.618	18.9352	0.076162	-3.71479	2.01298e-70	8.41023e-68	up	yes
up	LOC_Os05g26620.MSUv7.0	LOC_Os05g26620		LOC_Os05g26620.1.MSUv7.0	NA	NA	NA	NA	putative prolamin 7 [Oryza sativa Japonica Group]	NA	66.8318	4.00072	0.0598625	-4.0622	4.31735e-70	1.75979e-67	up	yes
up	LOC_Os05g26460.MSUv7.0	LOC_Os05g26460		LOC_Os05g26460.1.MSUv7.0	NA	NA	NA	NA	prolamin [Oryza sativa Japonica Group]	NA	1595.69	124.491	0.0780168	-3.68007	6.73006e-70	2.67792e-67	up	yes
up	LOC_Os03g51350.MSUv7.0	LOC_Os03g51350		LOC_Os03g51350.1.MSUv7.0	GO:0003674(molecular_function);GO:0008150(biological_process);GO:0009507(chloroplast)	NA	NA	NA	hapless 2 isoform X2 [Oryza sativa Japonica Group]	NA	38.4236	2.25347	0.0586481	-4.09177	1.73137e-69	6.59321e-67	up	yes
up	LOC_Os05g26750.MSUv7.0	LOC_Os05g26750		LOC_Os05g26750.1.MSUv7.0	NA	NA	NA	NA	prolamin PPROL 14E-like [Oryza sativa Japonica Group]	NA	229.674	17.1047	0.0744736	-3.74713	1.73589e-69	6.59321e-67	up	yes
up	LOC_Os05g26480.MSUv7.0	LOC_Os05g26480		LOC_Os05g26480.1.MSUv7.0	NA	NA	NA	NA	Os05g0329200 [Oryza sativa Japonica Group]	NA	1278.84	101.474	0.0793485	-3.65565	4.07429e-69	1.5131e-66	up	yes
up	LOC_Os02g15740.MSUv7.0	LOC_Os02g15740		LOC_Os02g15740.1.MSUv7.0	GO:0003674(molecular_function);GO:0005739(mitochondrion);GO:0008150(biological_process);GO:0016021(integral component of membrane)	NA	NA	NA	uncharacterized protein LOC4328924 [Oryza sativa Japonica Group]	NA	41.123	2.79483	0.0679626	-3.87911	1.79727e-67	6.52954e-65	up	yes
up	LOC_Os05g26490.MSUv7.0	LOC_Os05g26490		LOC_Os05g26490.1.MSUv7.0	NA	NA	NA	NA	Os05g0330150 [Oryza sativa Japonica Group]	NA	1429.73	118.929	0.0831827	-3.58757	2.1329e-67	7.58405e-65	up	yes
up	LOC_Os08g36900.MSUv7.0	LOC_Os08g36900		LOC_Os08g36900.1.MSUv7.0;LOC_Os08g36900.2.MSUv7.0	GO:0004556(alpha-amylase activity);GO:0005983(starch catabolic process);GO:0005987(sucrose catabolic process);GO:0005987(sucrose catabolic process)	00500(Starch and sucrose metabolism);00500(Starch and sucrose metabolism)	K01176	EC:3.2.1.1	alpha-amylase isozyme 3E [Oryza sativa Japonica Group]	NA	46.8358	3.5544	0.0758905	-3.71994	9.45616e-67	3.29232e-64	up	yes
up	LOC_Os04g52750.MSUv7.0	LOC_Os04g52750		LOC_Os04g52750.1.MSUv7.0	NA	NA	NA	NA	H0313F03.13 [Oryza sativa]	NA	113.708	8.19748	0.0720924	-3.79401	2.7518e-66	9.38531e-64	up	yes
up	LOC_Os11g24070.MSUv7.0	LOC_Os11g24070		LOC_Os11g24070.1.MSUv7.0	GO:0009611(response to wounding);GO:0009723(response to ethylene);GO:0009751(response to salicylic acid);GO:0042542(response to hydrogen peroxide)	NA	NA	NA	non-specific lipid-transfer protein 1-like [Oryza sativa Japonica Group]	NA	153.828	12.9109	0.0839306	-3.57466	5.37453e-65	1.79638e-62	up	yes
up	LOC_Os07g10570.MSUv7.0	LOC_Os07g10570		LOC_Os07g10570.1.MSUv7.0	NA	NA	NA	NA	13 kDa prolamin C [Oryza sativa Japonica Group]	NA	10007.8	904.459	0.0903753	-3.46793	2.07912e-64	6.813e-62	up	yes
up	LOC_Os11g02389.MSUv7.0	LOC_Os11g02389		LOC_Os11g02389.1.MSUv7.0	GO:0009611(response to wounding);GO:0009723(response to ethylene);GO:0009751(response to salicylic acid);GO:0042542(response to hydrogen peroxide)	NA	NA	NA	nonspecific lipid-transfer protein 1, partial [Oryza sativa]	NA	412.689	36.8814	0.0893685	-3.48409	2.22554e-64	7.15253e-62	up	yes
up	LOC_Os07g11360.MSUv7.0	LOC_Os07g11360		LOC_Os07g11360.1.MSUv7.0	GO:0004867(serine-type endopeptidase inhibitor activity)	NA	NA	NA	seed allergenic protein RAG1 [Oryza sativa Japonica Group]	NA	2196.24	202.107	0.092024	-3.44185	1.20118e-63	3.64984e-61	up	yes
up	LOC_Os05g31020.MSUv7.0	LOC_Os05g31020		LOC_Os05g31020.1.MSUv7.0	GO:0003747(translation release factor activity);GO:0005737(cytoplasm);GO:0005829(cytosol);GO:0005886(plasma membrane);GO:0006415(translational termination);GO:0018444(translation release factor complex);GO:0040008(regulation of growth)	03015(mRNA surveillance pathway)	K03265	NA	eukaryotic peptide chain release factor subunit 1-2 [Oryza sativa Japonica Group]	NA	29.2101	2.36177	0.0808548	-3.62852	3.51526e-63	1.04905e-60	up	yes
up	LOC_Os04g43360.MSUv7.0	LOC_Os04g43360		LOC_Os04g43360.1.MSUv7.0;LOC_Os04g43360.2.MSUv7.0	GO:0008422(beta-glucosidase activity);GO:1901657(glycosyl compound metabolic process);GO:1901657(glycosyl compound metabolic process)	00500(Starch and sucrose metabolism);00460(Cyanoamino acid metabolism);00940(Phenylpropanoid biosynthesis);00940(Phenylpropanoid biosynthesis)	K05350	EC:3.2.1.21	probable inactive beta-glucosidase 14 [Oryza sativa Japonica Group]	NA	16.5298	1.17179	0.0708898	-3.81828	3.80542e-63	1.11572e-60	up	yes
up	LOC_Os03g10110.MSUv7.0	LOC_Os03g10110		LOC_Os03g10110.1.MSUv7.0	GO:0008150(biological_process)	NA	NA	NA	vicilin-like seed storage protein At2g18540 [Oryza sativa Japonica Group]	NA	926.347	86.772	0.0936711	-3.41625	5.18224e-63	1.4932e-60	up	yes
up	LOC_Os09g21919.MSUv7.0	LOC_Os09g21919		LOC_Os09g21919.1.MSUv7.0	NA	NA	NA	NA	Os09g0388101 [Oryza sativa Japonica Group]	NA	21.3247	1.35018	0.0633153	-3.9813	1.01759e-62	2.88236e-60	up	yes
up	LOC_Os08g40180.MSUv7.0	LOC_Os08g40180		LOC_Os08g40180.1.MSUv7.0	GO:0004420(hydroxymethylglutaryl-CoA reductase (NADPH) activity);GO:0005778(peroxisomal membrane);GO:0005789(endoplasmic reticulum membrane);GO:0008299(isoprenoid biosynthetic process);GO:0016126(sterol biosynthetic process)	00900(Terpenoid backbone biosynthesis)	K00021	EC:1.1.1.34	3-hydroxy-3-methylglutaryl-coenzyme A reductase 3 [Oryza sativa Japonica Group]	NA	52.9996	4.7555	0.0897271	-3.47831	2.76015e-62	7.68794e-60	up	yes
up	LOC_Os04g51070.MSUv7.0	LOC_Os04g51070		LOC_Os04g51070.1.MSUv7.0	GO:0005634(nucleus)	04016(MAPK signaling pathway - plant);04075(Plant hormone signal transduction)	K13422	NA	transcription factor EAT1 [Oryza sativa Japonica Group]	NA	8.95294	0.511899	0.0571766	-4.12843	1.86676e-61	5.03181e-59	up	yes
up	LOC_Os04g09580.MSUv7.0	LOC_Os04g09580		LOC_Os04g09580.1.MSUv7.0	NA	NA	NA	NA	uncharacterized protein LOC4335075 [Oryza sativa Japonica Group]	NA	5.17704	0.401054	0.0774678	-3.69026	1.56436e-60	4.14976e-58	up	yes
up	LOC_Os05g49440.MSUv7.0	LOC_Os05g49440		LOC_Os05g49440.2.MSUv7.0;LOC_Os05g49440.1.MSUv7.0	GO:0003674(molecular_function);GO:0005811(lipid droplet);GO:0009737(response to abscisic acid);GO:0009793(embryo development ending in seed dormancy);GO:0010344(seed oilbody biogenesis);GO:0019915(lipid storage);GO:0019915(lipid storage)	NA	NA	NA	oil body-associated protein 1A [Oryza sativa Japonica Group];putative embryo-specific protein Ose731 [Oryza sativa Japonica Group]	NA	110.025	10.7368	0.0975848	-3.3572	1.85009e-59	4.83104e-57	up	yes
up	LOC_Os05g35690.MSUv7.0	LOC_Os05g35690		LOC_Os05g35690.1.MSUv7.0	GO:0003674(molecular_function);GO:0005576(extracellular region);GO:0009739(response to gibberellin);GO:0009740(gibberellic acid mediated signaling pathway)	00563(Glycosylphosphatidylinositol(GPI)-anchor biosynthesis)	K03860	NA	gibberellin-regulated protein 2 [Oryza sativa Japonica Group]	NA	1125.91	119.045	0.105732	-3.24152	2.38688e-58	6.13686e-56	up	yes
up	LOC_Os04g52110.MSUv7.0	LOC_Os04g52110		LOC_Os04g52110.1.MSUv7.0	NA	NA	NA	NA	ABA-inducible protein PHV A1 [Oryza sativa Japonica Group]	NA	44.227	4.00734	0.0906084	-3.46421	4.03524e-58	1.02177e-55	up	yes
up	LOC_Os01g13360.MSUv7.0	LOC_Os01g13360		LOC_Os01g13360.2.MSUv7.0;LOC_Os01g13360.1.MSUv7.0	GO:0004430(1-phosphatidylinositol 4-kinase activity);GO:0004674(protein serine/threonine kinase activity);GO:0005524(ATP binding);GO:0005634(nucleus);GO:0005737(cytoplasm);GO:0005829(cytosol);GO:0009507(chloroplast);GO:0009651(response to salt stress);GO:0016020(membrane);GO:0016301(kinase activity);GO:0016310(phosphorylation);GO:0046777(protein autophosphorylation);GO:0046854(phosphatidylinosito…	03008(Ribosome biogenesis in eukaryotes);03008(Ribosome biogenesis in eukaryotes)	K14544	NA	Os01g0234850 [Oryza sativa Japonica Group];Os01g0234850, partial [Oryza sativa Japonica Group]	NA	166.457	18.1812	0.109224	-3.19463	5.18166e-57	1.29248e-54	up	yes
up	LOC_Os06g01250.MSUv7.0	LOC_Os06g01250		LOC_Os06g01250.1.MSUv7.0	GO:0016020(membrane);GO:0016709(oxidoreductase activity, acting on paired donors, with incorporation or reduction of molecular oxygen, NAD(P)H as one donor, and incorporation of one atom of oxygen);GO:0044550(secondary metabolite biosynthetic process)	NA	NA	NA	cytochrome P450 93G2-like [Oryza sativa Japonica Group]	NA	11.9033	0.997782	0.0838239	-3.57649	2.68482e-56	6.59834e-54	up	yes
up	LOC_Os12g38150.MSUv7.0	LOC_Os12g38150		LOC_Os12g38150.1.MSUv7.0	GO:0006952(defense response)	NA	NA	NA	osmotin-like protein [Oryza sativa Japonica Group]	NA	86.3113	9.07187	0.105106	-3.25008	3.22773e-56	7.81766e-54	up	yes
up	LOC_Os04g43160.MSUv7.0	LOC_Os04g43160		LOC_Os04g43160.1.MSUv7.0	NA	NA	NA	NA	uncharacterized protein LOC4336372 [Oryza sativa Japonica Group]	NA	54.8524	5.79225	0.105597	-3.24336	4.16084e-56	9.79379e-54	up	yes
up	LOC_Os05g26350.MSUv7.0	LOC_Os05g26350		LOC_Os05g26350.1.MSUv7.0	NA	NA	NA	NA	putative prolamin 7 [Oryza sativa Japonica Group]	NA	2092.64	237.74	0.113608	-3.13786	8.84532e-56	2.0531e-53	up	yes
up	LOC_Os06g21360.MSUv7.0	LOC_Os06g21360		LOC_Os06g21360.1.MSUv7.0	GO:0005774(vacuolar membrane);GO:0005886(plasma membrane);GO:0006814(sodium ion transport);GO:0009651(response to salt stress);GO:0015081(sodium ion transmembrane transporter activity);GO:0015385(sodium:proton antiporter activity);GO:0015386(potassium:proton antiporter activity);GO:0016021(integral component of membrane);GO:0051453(regulation of intracellular pH);GO:0055075(potassium ion homeosta…	NA	NA	NA	putative Na+/H+ exchanger 4 [Oryza sativa Japonica Group]	NA	23.5747	2.27942	0.0966891	-3.3705	1.19101e-55	2.7266e-53	up	yes
up	LOC_Os06g30280.MSUv7.0	LOC_Os06g30280		LOC_Os06g30280.1.MSUv7.0	NA	NA	NA	NA	Os06g0498150 [Oryza sativa Japonica Group]	NA	34.0828	2.96321	0.0869415	-3.52381	2.7598e-55	6.23268e-53	up	yes
up	LOC_Os06g04790.MSUv7.0	LOC_Os06g04790		LOC_Os06g04790.1.MSUv7.0	GO:0003993(acid phosphatase activity);GO:0009507(chloroplast)	03010(Ribosome)	K02866	NA	hypothetical protein OsJ_20061 [Oryza sativa Japonica Group]	NA	21.2611	1.92161	0.0903817	-3.46783	3.96521e-55	8.71928e-53	up	yes
up	LOC_Os07g29760.MSUv7.0	LOC_Os07g29760		LOC_Os07g29760.1.MSUv7.0	GO:0004197(cysteine-type endopeptidase activity);GO:0005615(extracellular space);GO:0005764(lysosome);GO:0051603(proteolysis involved in cellular protein catabolic process)	NA	NA	NA	probable cysteine protease RD19D [Oryza sativa Japonica Group]	NA	144.447	17.4471	0.120786	-3.04948	4.01417e-53	8.71231e-51	up	yes
up	LOC_Os04g46880.MSUv7.0	LOC_Os04g46880		LOC_Os04g46880.1.MSUv7.0;LOC_Os04g46880.2.MSUv7.0	GO:0006820(anion transport);GO:0016021(integral component of membrane);GO:0022857(transmembrane transporter activity);GO:0055085(transmembrane transport);GO:0055085(transmembrane transport)	NA	NA	NA	Os04g0555300, partial [Oryza sativa Japonica Group]	NA	28.9235	3.21326	0.111095	-3.17013	4.78509e-53	1.02524e-50	up	yes
up	LOC_Os03g26490.MSUv7.0	LOC_Os03g26490		LOC_Os03g26490.1.MSUv7.0	NA	NA	NA	NA	uncharacterized protein LOC4332980 [Oryza sativa Japonica Group]	NA	17.8105	1.43292	0.0804537	-3.6357	1.95685e-52	4.13961e-50	up	yes
up	LOC_Os09g20400.MSUv7.0	LOC_Os09g20400		LOC_Os09g20400.1.MSUv7.0	NA	NA	NA	NA	circumsporozoite protein [Oryza sativa Japonica Group]	NA	12.2562	1.04302	0.0851011	-3.55468	2.81412e-52	5.87869e-50	up	yes
up	LOC_Os02g36600.MSUv7.0	LOC_Os02g36600		LOC_Os02g36600.1.MSUv7.0	GO:0004034(aldose 1-epimerase activity);GO:0005737(cytoplasm);GO:0006006(glucose metabolic process);GO:0006012(galactose metabolic process);GO:0030246(carbohydrate binding)	00010(Glycolysis / Gluconeogenesis);00052(Galactose metabolism)	K01785	EC:5.1.3.3	aldose 1-epimerase [Oryza sativa Japonica Group]	NA	21.3583	2.16612	0.101418	-3.30161	4.25407e-52	8.77703e-50	up	yes
up	LOC_Os05g39250.MSUv7.0	LOC_Os05g39250		LOC_Os05g39250.1.MSUv7.0	GO:0005737(cytoplasm);GO:0008150(biological_process);GO:0008429(phosphatidylethanolamine binding)	NA	NA	NA	uncharacterized protein LOC4339065 [Oryza sativa Japonica Group]	NA	26.3496	2.40339	0.0912114	-3.45464	9.13155e-52	1.86105e-49	up	yes
up	LOC_Os05g03130.MSUv7.0	LOC_Os05g03130		LOC_Os05g03130.1.MSUv7.0	GO:0009409(response to cold);GO:0016021(integral component of membrane);GO:0042538(hyperosmotic salinity response)	NA	NA	NA	low temperature-induced protein lt101.2 [Oryza sativa Japonica Group]	NA	21.2712	1.65871	0.0779789	-3.68077	3.21851e-51	6.48045e-49	up	yes
up	LOC_Os09g25620.MSUv7.0	LOC_Os09g25620		LOC_Os09g25620.1.MSUv7.0;LOC_Os09g25620.2.MSUv7.0;LOC_Os09g25620.3.MSUv7.0	GO:0004014(adenosylmethionine decarboxylase activity);GO:0005829(cytosol);GO:0006597(spermine biosynthetic process);GO:0008295(spermidine biosynthetic process);GO:0008295(spermidine biosynthetic process)	00270(Cysteine and methionine metabolism);00330(Arginine and proline metabolism);00330(Arginine and proline metabolism)	K01611	EC:4.1.1.50	S-adenosylmethionine decarboxylase proenzyme [Oryza sativa Japonica Group]	NA	26.5481	3.15833	0.118966	-3.07138	3.35864e-51	6.6821e-49	up	yes
up	LOC_Os01g63210.MSUv7.0	LOC_Os01g63210		LOC_Os01g63210.1.MSUv7.0	GO:0005737(cytoplasm);GO:0005773(vacuole);GO:0005794(Golgi apparatus);GO:0005829(cytosol);GO:0005886(plasma membrane);GO:0010017(red or far-red light signaling pathway);GO:0020037(heme binding)	NA	NA	NA	heme-binding-like protein At3g10130, chloroplastic [Oryza sativa Japonica Group]	NA	12.2793	0.877252	0.0714418	-3.80709	4.93441e-51	9.70164e-49	up	yes
up	LOC_Os03g61160.MSUv7.0	LOC_Os03g61160		LOC_Os03g61160.3.MSUv7.0;LOC_Os03g61160.1.MSUv7.0;LOC_Os03g61160.2.MSUv7.0;LOC_Os03g61160.5.MSUv7.0;LOC_Os03g61160.4.MSUv7.0	NA	NA	NA	NA	uncharacterized protein LOC4334644 isoform X1 [Oryza sativa Japonica Group];uncharacterized protein LOC4334644 isoform X2 [Oryza sativa Japonica Group];expressed protein [Oryza sativa Japonica Group]	NA	8.38545	0.678259	0.0808852	-3.62798	5.09178e-50	9.78091e-48	up	yes
up	LOC_Os09g30438.MSUv7.0	LOC_Os09g30438		LOC_Os09g30438.2.MSUv7.0;LOC_Os09g30438.1.MSUv7.0	GO:0004190(aspartic-type endopeptidase activity);GO:0006508(proteolysis);GO:0030163(protein catabolic process);GO:0030163(protein catabolic process)	NA	NA	NA	aspartyl protease family protein At5g10770 [Oryza sativa Japonica Group]	NA	7.74453	0.752717	0.0971934	-3.363	2.77942e-49	5.16108e-47	up	yes
up	LOC_Os05g26368.MSUv7.0	LOC_Os05g26368		LOC_Os05g26368.1.MSUv7.0	NA	NA	NA	NA	RecName: Full=Prolamin PPROL 14E; AltName: Full=Prolamin PPROL 14; AltName: Full=Prolamin PPROL 4A; AltName: Full=Prolamin PPROL 7; Flags: Precursor	NA	1366.2	187.384	0.137157	-2.8661	5.99947e-49	1.10179e-46	up	yes
up	LOC_Os01g67310.MSUv7.0	LOC_Os01g67310		LOC_Os01g67310.1.MSUv7.0;LOC_Os01g67310.2.MSUv7.0	GO:0004620(phospholipase activity);GO:0005737(cytoplasm);GO:0016020(membrane);GO:0047372(acylglycerol lipase activity);GO:0047372(acylglycerol lipase activity)	NA	NA	NA	patatin-like protein 2 [Oryza sativa Japonica Group]	NA	278.488	38.112	0.136853	-2.8693	6.6038e-49	1.19959e-46	up	yes
up	LOC_Os10g38489.MSUv7.0	LOC_Os10g38489		LOC_Os10g38489.1.MSUv7.0	GO:0004364(glutathione transferase activity);GO:0005737(cytoplasm);GO:0006749(glutathione metabolic process);GO:0009407(toxin catabolic process)	00480(Glutathione metabolism)	K00799	EC:2.5.1.18	uncharacterized protein LOC4349190 [Oryza sativa Japonica Group]	NA	39.8194	4.83051	0.12131	-3.04322	1.05338e-48	1.87277e-46	up	yes
up	LOC_Os11g07911.MSUv7.0	LOC_Os11g07911		LOC_Os11g07911.1.MSUv7.0	NA	NA	NA	NA	uncharacterized protein LOC112936899 [Oryza sativa Japonica Group]	NA	24.0994	2.31914	0.0962323	-3.37734	1.16857e-48	2.0557e-46	up	yes
up	LOC_Os02g08230.MSUv7.0	LOC_Os02g08230		LOC_Os02g08230.2.MSUv7.0;LOC_Os02g08230.1.MSUv7.0	GO:0010025(wax biosynthetic process);GO:0043447(alkane biosynthetic process);GO:0046184(aldehyde biosynthetic process);GO:0046184(aldehyde biosynthetic process)	00073(Cutin, suberine and wax biosynthesis);00073(Cutin, suberine and wax biosynthesis)	K15404	EC:4.1.99.5	protein ECERIFERUM 3 [Oryza sativa Japonica Group]	NA	9.3207	0.996157	0.106876	-3.22599	1.34069e-48	2.33392e-46	up	yes
up	LOC_Os02g06410.MSUv7.0	LOC_Os02g06410		LOC_Os02g06410.1.MSUv7.0	GO:0003006(developmental process involved in reproduction);GO:0005737(cytoplasm);GO:0009553(embryo sac development);GO:0009555(pollen development);GO:0010183(pollen tube guidance);GO:0048443(stamen development)	NA	NA	NA	hypothetical protein OsJ_05455 [Oryza sativa Japonica Group]	NA	7.09693	0.546766	0.0770426	-3.6982	5.36809e-48	9.2486e-46	up	yes
up	LOC_Os10g21784.MSUv7.0	LOC_Os10g21784		LOC_Os10g21784.1.MSUv7.0	NA	NA	NA	NA	Os10g0361875, partial [Oryza sativa Japonica Group]	NA	18.413	1.8955	0.102943	-3.28008	5.69026e-48	9.70363e-46	up	yes
up	LOC_Os10g40040.MSUv7.0	LOC_Os10g40040		LOC_Os10g40040.1.MSUv7.0	GO:0003674(molecular_function);GO:0005783(endoplasmic reticulum);GO:0008150(biological_process);GO:0016021(integral component of membrane)	03018(RNA degradation)	K12600	NA	unknown protein [Oryza sativa Japonica Group]	NA	14.0747	1.42859	0.101501	-3.30044	8.37317e-48	1.41346e-45	up	yes
	down regulated FPKM overlap
		N2-Y			N3-3
		FPKM.N2_Y	FPKM.WT	fc	FPKM.WT	FPKM.N3_3	fc
	LOC_Os03g46100	2.03904	286.849	0.00710841	286.849	8089.24	0.0354606
	LOC_Os03g57960	0.909861	130.368	0.00697919	130.368	3921.84	0.0332415
	LOC_Os11g37270	1.19474	271.916	0.00439376	271.916	7184.22	0.0378491
		N2-Y			N2-1
		FPKM.N2_Y	FPKM.WT	fc	FPKM.N2_X	FPKM.WT	fc
	LOC_Os11g37270	1.19474	271.916	0.00439376	17.7856	271.916	0.0654084
		N2-x			N3-3
		FPKM.N2_X	FPKM.WT	fc	FPKM.WT	FPKM.N3_3	fc
	LOC_Os01g03360	2.02691	23.1259	0.0876466	23.1259	800.147	0.0289021
	LOC_Os07g11310	20.9709	86.3994	0.242721	86.3994	1303.25	0.0662951
	LOC_Os08g03410	4.15543	57.9441	0.0717144	57.9441	5991.13	0.00967166
		Gene_name	FPKM.n2-2	FPKM.n2-Z	FPKM.WT	gene_id
		TPP3	1.03861	0.577313	2.35758	LOC_Os07g43160
