# Supplementary material for: Chalkiness and premature controlled by energy homeostasis in OsNAC02 Ko-mutant during vegetative endosperm development
Source: BMC Plant Biol. 2024 Mar 18;24:196. doi: 10.1186/s12870-024-04845-8 (PMC10946104; doi:10.1186/s12870-024-04845-8)
Supplement: Supplementary file 1 — Additional file 1: Figure S1. The mutant tags of target sites and mutants detection by PCR sequencing. Figure S2. The yield characters of T2 N2 /N3 mut (95 DAG) in field (95 DAG in 2021, 125 DAG in 2020). Figure S3. The homologous clusters of OsNAC family genes by phylogenetic analysis. Figure S4. The homologous analysis of NAC in plant. The Gene ID are according to the database RAP (rapdb.dna.affrc.go.jp), and (OsNAC02, Os02g0594800), (OsNAC06, Os06g0267500) in NCBI of homologous analysis. Figure S5. The ABRE/ G-box motif locations on the promoter regions of OsNAC02 regulated genes. Figure S6. The chalky phenotype of N2/N3 mut seeds (T2) in 2021. Figure S7. The histological analysis during endosperm development. Figure S8. The PCA clusters based on RNA-seq analysis. Figure S9. The heatmap diagram of DEGs in N2/N3 versus WT. Figure S10. The genes of 39 ECs in Sucrose and Starch metabolic pathway in Mapman of N2 vs WT seeds (3DAP) are verified by qRT-PCR. Figure S11. The antagonism between energy storage and development requirement under stress in Ko-Osnac02 mutant. [file 12870_2024_4845_MOESM1_ESM.zip › supplemantary data S1-S12/Supplementary S4 Table.xlsx]

## Sheet: N2 N3 vs WT
S4 Table. The GO enrichment analysis of N2 vs WT and N3 vs WT respectively
GO_ID	GO_Term	GO_Category	Significant ID Number：	Total Significant ID Number	Rich.Factor	P.value	Sig.Sign.P	Q.value	Sig.Sign.Q
GO:0015979	photosynthesis	Biological Process	62	13278	0.8052	4.87394e-09	****	1.08323e-06	****
GO:0009658	chloroplast organization	Biological Process	78	13278	0.7429	4.3104e-08	****	7.92816e-06	****
GO:0046777	protein autophosphorylation	Biological Process	115	13278	0.6647	8.52238e-07	****	0.000105717	***
GO:0006457	protein folding	Biological Process	156	13278	0.7393	1.8546e-14	****	8.99313e-12	****
GO:0006412	translation	Biological Process	196	13278	0.6405	1.38373e-08	****	2.83878e-06	****
GO:0046686	response to cadmium ion	Biological Process	172	13278	0.6394	1.23343e-07	****	1.82753e-05	****
GO:0009414	response to water deprivation	Biological Process	161	13278	0.5812	0.000534663	***	0.027422	*
GO:0009651	response to salt stress	Biological Process	228	13278	0.5846	2.59857e-05	****	0.00234928	**
GO:0008150	biological_process	Biological Process	1572	13278	0.5497	9.73157e-15	****	5.19082e-12	****
GO:0009534	chloroplast thylakoid	Cellular Component	110	13278	0.8148	1.12304e-15	****	6.65589e-13	****
GO:0009535	chloroplast thylakoid membrane	Cellular Component	215	13278	0.7288	3.78063e-18	****	2.52074e-15	****
GO:0009941	chloroplast envelope	Cellular Component	291	13278	0.7442	1.58246e-26	****	2.40285e-23	****
GO:0009570	chloroplast stroma	Cellular Component	340	13278	0.7173	7.94187e-26	****	8.47239e-23	****
GO:0005773	vacuole	Cellular Component	277	13278	0.6564	2.45097e-13	****	9.33818e-11	****
GO:0009507	chloroplast	Cellular Component	1628	13278	0.6604	2.67131e-78	****	1.42488e-74	****
GO:0005829	cytosol	Cellular Component	1219	13278	0.629	1.07773e-41	****	2.8743e-38	****
GO:0005739	mitochondrion	Cellular Component	1013	13278	0.5917	3.07647e-21	****	2.73498e-18	****
GO:0016021	integral component of membrane	Cellular Component	1705	13278	0.5601	2.72134e-20	****	2.07366e-17	****
GO:0005737	cytoplasm	Cellular Component	1947	13278	0.5392	7.44956e-14	****	3.05661e-11	****
GO:0003735	structural constituent of ribosome	Molecular Function	248	13278	0.6408	1.65835e-10	****	4.91423e-08	****
GO:0003729	mRNA binding	Molecular Function	205	13278	0.6699	1.87268e-11	****	5.87581e-09	****
GO:0003824	catalytic activity	Molecular Function	148	13278	0.6218	8.89537e-06	****	0.000895244	***
GO:0004672	protein kinase activity	Molecular Function	156	13278	0.629	1.9735e-06	****	0.00022884	***
GO:0046872	metal ion binding	Molecular Function	701	13278	0.6379	1.80191e-26	****	2.40285e-23	****
GO:0016787	hydrolase activity	Molecular Function	257	13278	0.6134	3.40105e-08	****	6.71896e-06	****
GO:0003674	molecular_function	Molecular Function	1414	13278	0.5515	6.95676e-14	****	3.05661e-11	****
GO:0005524	ATP binding	Molecular Function	838	13278	0.5348	8.64994e-06	****	0.000887284	***
GO:0005515	protein binding	Molecular Function	1473	13278	0.5302	3.9385e-08	****	7.50284e-06	****
S4 Table The GO enrichment analysis of N3 vs WT.xlsx
GO_ID	GO_Term	GO_Category	Significant ID Number：	Total Significant ID Number	Rich.Factor	P.value	Sig.Sign.P	Q.value	Sig.Sign.Q
GO:0006096	glycolytic process	Biological Process	72	14165	0.809	6.87949e-09	****	1.31659e-06	****
GO:0009658	chloroplast organization	Biological Process	83	14165	0.7905	4.08742e-09	****	8.10185e-07	****
GO:0006470	protein dephosphorylation	Biological Process	83	14165	0.7545	1.85259e-07	****	2.70576e-05	****
GO:0006457	protein folding	Biological Process	157	14165	0.7441	5.34792e-12	****	1.56215e-09	****
GO:0006412	translation	Biological Process	224	14165	0.732	3.75278e-15	****	1.30174e-12	****
GO:0016192	vesicle-mediated transport	Biological Process	102	14165	0.7286	1.64333e-07	****	2.46499e-05	****
GO:0006397	mRNA processing	Biological Process	117	14165	0.7267	2.65316e-08	****	4.60157e-06	****
GO:0009793	embryo development ending in seed dormancy	Biological Process	234	14165	0.7006	2.32967e-12	****	7.18315e-10	****
GO:0008150	biological_process	Biological Process	1748	14165	0.6112	1.53964e-28	****	2.13625e-25	****
GO:0022625	cytosolic large ribosomal subunit	Cellular Component	134	14165	0.8121	1.29708e-15	****	4.7992e-13	****
GO:0005730	nucleolus	Cellular Component	220	14165	0.8088	2.84862e-24	****	1.75665e-21	****
GO:0009941	chloroplast envelope	Cellular Component	305	14165	0.7801	6.94261e-28	****	6.42192e-25	****
GO:0009570	chloroplast stroma	Cellular Component	359	14165	0.7574	4.265e-28	****	4.73415e-25	****
GO:0009507	chloroplast	Cellular Component	1715	14165	0.6957	3.66745e-82	****	2.03543e-78	****
GO:0005739	mitochondrion	Cellular Component	1171	14165	0.684	3.5908e-49	****	6.64298e-46	****
GO:0005829	cytosol	Cellular Component	1318	14165	0.6801	2.3028e-53	****	6.39026e-50	****
GO:0005737	cytoplasm	Cellular Component	2103	14165	0.5824	5.22685e-19	****	2.07207e-16	****
GO:0016021	integral component of membrane	Cellular Component	1766	14165	0.5802	4.67323e-15	****	1.52567e-12	****
GO:0005634	nucleus	Cellular Component	3951	14165	0.5595	3.63179e-19	****	1.55049e-16	****
GO:0051082	unfolded protein binding	Molecular Function	60	14165	0.8333	1.45862e-08	****	2.61139e-06	****
GO:0003729	mRNA binding	Molecular Function	241	14165	0.7876	2.27938e-23	****	1.26506e-20	****
GO:0003735	structural constituent of ribosome	Molecular Function	292	14165	0.7545	1.17107e-22	****	5.90858e-20	****
GO:0005525	GTP binding	Molecular Function	112	14165	0.7368	1.45664e-08	****	2.61139e-06	****
GO:0003924	GTPase activity	Molecular Function	111	14165	0.7303	3.85613e-08	****	6.29457e-06	****
GO:0003723	RNA binding	Molecular Function	496	14165	0.7116	4.17135e-27	****	3.30728e-24	****
GO:0003676	nucleic acid binding	Molecular Function	190	14165	0.6738	3.38422e-08	****	5.69164e-06	****
GO:0046872	metal ion binding	Molecular Function	715	14165	0.6506	7.19341e-21	****	3.32695e-18	****
GO:0003674	molecular_function	Molecular Function	1570	14165	0.6123	4.68385e-26	****	3.24942e-23	****
GO:0005618	cell wall	Cellular Component	218	14165	0.3444	1	ns	1	ns
