# Supplementary material for: Chalkiness and premature controlled by energy homeostasis in OsNAC02 Ko-mutant during vegetative endosperm development
Source: BMC Plant Biol. 2024 Mar 18;24:196. doi: 10.1186/s12870-024-04845-8 (PMC10946104; doi:10.1186/s12870-024-04845-8)
Supplement: Supplementary file 1 — Additional file 1: Figure S1. The mutant tags of target sites and mutants detection by PCR sequencing. Figure S2. The yield characters of T2 N2 /N3 mut (95 DAG) in field (95 DAG in 2021, 125 DAG in 2020). Figure S3. The homologous clusters of OsNAC family genes by phylogenetic analysis. Figure S4. The homologous analysis of NAC in plant. The Gene ID are according to the database RAP (rapdb.dna.affrc.go.jp), and (OsNAC02, Os02g0594800), (OsNAC06, Os06g0267500) in NCBI of homologous analysis. Figure S5. The ABRE/ G-box motif locations on the promoter regions of OsNAC02 regulated genes. Figure S6. The chalky phenotype of N2/N3 mut seeds (T2) in 2021. Figure S7. The histological analysis during endosperm development. Figure S8. The PCA clusters based on RNA-seq analysis. Figure S9. The heatmap diagram of DEGs in N2/N3 versus WT. Figure S10. The genes of 39 ECs in Sucrose and Starch metabolic pathway in Mapman of N2 vs WT seeds (3DAP) are verified by qRT-PCR. Figure S11. The antagonism between energy storage and development requirement under stress in Ko-Osnac02 mutant. [file 12870_2024_4845_MOESM1_ESM.zip › supplemantary data S1-S12/Supplementary S12 Table.xlsx]

## Sheet: primer list
S12 Table. The qRT-PCR primers of genes in co-network of OsNAC02
Gene ID	qRT-PCR	Forward primer	Reverseprimer
LOC_Os03g13170.1	Ubiquitin	GCTCCGTGGCGGTATCAT	CGGCAGTTGACAGCCCTAG
LOC_Os03g13170.1	Os03g0234200
LOC_Os02g38130	NAC02	CTTCTGACCGCCCAATTCTG	TCTGGAGGTGTTCCAAGGTC
LOC_Os04g43680	myb4	TTCTCCAAGGAGGAGGAGGA	GTGCCACACGTTCTTGATCT
LOC_Os10g28340	HSFA2c	GAGCAACTTGATTCGCCGTA	TCTGCCCAGAAGTCATCTCC
LOC_Os09g35790	HSFB2c	AAACGATGGGACCTGGTGAATT	CCTTACGCCACTACCGCATT
LOC_Os03g58160	HSFA2E	GCCGATGGACGGGCTC	TACTGTGGCGATTTGGTGCT
As the new gene in RAP data only	qRT-PCR	Forward primer	Reverseprimer
Os06g0267500	NAC06	ACCACCTAGGAACTGGGGAA	TCAATCGATCACCTTGCCAC
LOC_Os05g37190	TT1	GGAAGATCAGAGCAGCAACG	CAGACATGGCAGACGAACTG
LOC_Os02g45810	TTG	ATGATGCCGGTGCAGAGATA	AAGAAACGCCAAGGCTTCAG
the relative expression of co-netwark of OsNAC02
realative expression		OsHSFB2c					root
							1.14949	1.12506	1.1487	wt
							45.0358	36.1269	59.3839	N2
							343.222	116.162	158.573	N3
		OsHSFA2C	leaf				root
			wt	2.21299	0.457867	0.987601	1.07786	2.11575	1.07786
			N2	86.7625	3761.26	69.2624	0.779256	1.5023	0.779256
			N3	3872.37	7357.5	11473.4	1.68549	0.868845	1.68549
		OsHSFA2E	leaf				root
			wt	0.603322	0.962594	1.7219	0.735007	0.757244	0.735007
			N2	1468.37	1589.11	1809.03	9.3297	17.1345	9.3297
			N3	3714.62	2944.89	3425.26	2.69602	6.47029	2.69602
		OsMYB04	leaf				root
			wt	1.28672	1.12249	0.692411	1.12052	1.07786	1.07786
			N2	8621.36	4766.45	5122.74	0.620357	0.779256	0.779256
			N3	21810	12362.6	11834.4	0.592616	1.68549	1.68549
		OsNAC02	leaf				root
			wt	0.77164	1.53475	0.844401	2.21888	1.18578	1.18578
			N2	2967.43	22583.8	4721.4	0.863836	1.89189	1.89189
			N3	75962.5	67005.9	34636.4	2.14032	1.9183	1.9183
		OsNAC06	leaf				root
			wt	1.62563	0.731029	0.841479	0.763749	1.89628	1.89628
			N2	3797.94	4202.41	2405.3	2.36554	3.56072	3.56072
			N3	34636.4	22804	15924.9	0.284829	0.712603	0.712603
