# Supplementary material for: Chalkiness and premature controlled by energy homeostasis in OsNAC02 Ko-mutant during vegetative endosperm development
Source: BMC Plant Biol. 2024 Mar 18;24:196. doi: 10.1186/s12870-024-04845-8 (PMC10946104; doi:10.1186/s12870-024-04845-8)
Supplement: Supplementary file 1 — Additional file 1: Figure S1. The mutant tags of target sites and mutants detection by PCR sequencing. Figure S2. The yield characters of T2 N2 /N3 mut (95 DAG) in field (95 DAG in 2021, 125 DAG in 2020). Figure S3. The homologous clusters of OsNAC family genes by phylogenetic analysis. Figure S4. The homologous analysis of NAC in plant. The Gene ID are according to the database RAP (rapdb.dna.affrc.go.jp), and (OsNAC02, Os02g0594800), (OsNAC06, Os06g0267500) in NCBI of homologous analysis. Figure S5. The ABRE/ G-box motif locations on the promoter regions of OsNAC02 regulated genes. Figure S6. The chalky phenotype of N2/N3 mut seeds (T2) in 2021. Figure S7. The histological analysis during endosperm development. Figure S8. The PCA clusters based on RNA-seq analysis. Figure S9. The heatmap diagram of DEGs in N2/N3 versus WT. Figure S10. The genes of 39 ECs in Sucrose and Starch metabolic pathway in Mapman of N2 vs WT seeds (3DAP) are verified by qRT-PCR. Figure S11. The antagonism between energy storage and development requirement under stress in Ko-Osnac02 mutant. [file 12870_2024_4845_MOESM1_ESM.zip › supplemantary data S1-S12/Supplementary S10 Table.xlsx]

## Sheet: Heat Map of mapman 
Table S10. The data of the pro-pro notation of WTVSN2_xVSN2_y_DEGs for heatmap
Gene_name	pathway_name	pvalue	Gene_ID	Gene_name	KO_ENTRY	EC	Description	Gene_name	FPKM.N2_1	FPKM.N2_2	FPKM.WT
RPA1B	DNA replication	0.0067997	LOC_Os03g11540.MSUv7.0	LOC_Os03g11540	K07466	NA	replication protein A 70 kDa DNA-binding subunit B [Oryza sativa Japonica Group]	RPA1B	15.271	0.121051	12.2749
MCM4	DNA replication	0.0067997	LOC_Os01g36390.MSUv7.0	LOC_Os01g36390	K02212	EC:3.6.4.12	DNA replication licensing factor MCM4 [Oryza sativa Japonica Group]	MCM4	12.2216	0.031718	9.12958
MCM5	DNA replication	0.0067997	LOC_Os02g55410.MSUv7.0	LOC_Os02g55410	K02209	EC:3.6.4.12	DNA replication licensing factor MCM5 [Oryza sativa Japonica Group]	MCM5	13.4357	0	9.6198
MCM7	DNA replication	0.0067997	LOC_Os12g37400.MSUv7.0	LOC_Os12g37400	K02210	EC:3.6.4.12	DNA replication licensing factor MCM7 [Oryza sativa Japonica Group]	MCM7	5.9275	0	4.33129
TUB1	Phagosome	0.347712	LOC_Os01g18050.MSUv7.0	LOC_Os01g18050	K07375	NA	tubulin beta-1 chain [Oryza sativa Japonica Group]	TUB1	73.4532	0.478227	53.9973
TUB4	Phagosome	0.347712	LOC_Os01g59150.MSUv7.0	LOC_Os01g59150	K07375	NA	tubulin beta-4 chain [Oryza sativa Japonica Group]	TUB4	383.026	2.4771	297.686
TUBB8	Phagosome	0.347712	LOC_Os03g45920.MSUv7.0	LOC_Os03g45920	K07375	NA	tubulin beta-8 chain [Oryza sativa Japonica Group]	TUBB8	2.87724	0	7.81937
Gene_name	pathway_name	pvalue	Gene_ID	Gene_name	KO_ENTRY	EC	Description	Gene_name	FPKM.N2_X	FPKM.N2_Y	FPKM.WT
TPP3	Starch and sucrose metabolism	2.1287e-102	LOC_Os07g43160.1.MSUv7.0	LOC_Os07g43160	K01087	EC:3.1.3.12		TPP3	10.9298	3.77844	227.815
CIN2	Starch and sucrose metabolism	0.375596	LOC_Os04g33740.MSUv7.0	LOC_Os04g33740	K01193	EC:3.2.1.26	beta-fructofuranosidase, insoluble isoenzyme 2 [Oryza sativa Japonica Group]	CIN2	20.6755	0.082345	8.35265
ISA2	Starch and sucrose metabolism	0.375596	LOC_Os05g32710.MSUv7.0	LOC_Os05g32710	K01214	EC:3.2.1.68	isoamylase 2, chloroplastic-like [Oryza sativa Japonica Group]	ISA2	138.014	4.07643	156.741
AGPL2	Starch and sucrose metabolism	0.375596	LOC_Os01g44220.MSUv7.0	LOC_Os01g44220	K00975	EC:2.7.7.27	glucose-1-phosphate adenylyltransferase large subunit 2, cytosolic-like [Oryza sativa Japonica Group]	AGPL2	1098.16	22.4846	835.73
WAXY	Starch and sucrose metabolism	0.375596	LOC_Os06g04200.MSUv7.0	LOC_Os06g04200	K13679	EC:2.4.1.242	granule-bound starch synthase 1, chloroplastic/amyloplastic isoform X2 [Oryza sativa Japonica Group]	WAXY	2169.58	1.40752	1142.76
SBE1	Starch and sucrose metabolism	0.375596	LOC_Os06g51084.MSUv7.0	LOC_Os06g51084	K00700	EC:2.4.1.18	Os06g0726400, partial [Oryza sativa Japonica Group];starch-branching enzyme I [Oryza sativa Japonica Group];1,4-alpha-glucan-branching enzyme, chloroplastic/amyloplastic isoform X1 [Oryza sativa Japonica Group]	SBE1	1215.05	20.2961	1117.17
SUS3	Starch and sucrose metabolism	0.375596	LOC_Os07g42490.MSUv7.0	LOC_Os07g42490	K00695	EC:2.4.1.13	sucrose synthase 3 [Oryza sativa Japonica Group]	SUS3	2146.29	0.0931454	1261.04
not found in the kegg of DEGs
SSI	LOC_Os06g06560
SALT	LOC_Os01g24710
KIN13B	LOC_Os01g43580
LOG10	FPKM.N2_1	FPKM.N2_2	FPKM.WT	Gene_name
RPA1B	1.18387	-0.917032	1.08902	LOC_Os03g11540
MCM4	1.08713	-1.49869	0.960451	LOC_Os01g36390
MCM5	1.12826	1	0.983166	LOC_Os02g55410
MCM7	0.772872	1	0.636617	LOC_Os12g37400
TUB1	1.86601	-0.320366	1.73237	LOC_Os01g18050
TUB4	2.58323	0.393944	2.47376	LOC_Os01g59150
TUBB8	0.458976	1	0.893172	LOC_Os03g45920
LOG10	FPKM.N2_1	FPKM.N2_2	FPKM.WT	Gene_name
CIN2	1.31546	-1.08436	0.921824	LOC_Os04g33740
ISA2	2.13992	0.61028	2.19518	LOC_Os05g32710
AGPL2	3.04067	1.35188	2.92207	LOC_Os01g44220
WAXY	3.33638	0.148453	3.05795	LOC_Os06g04200
SBE1	3.08459	1.30741	3.04812	LOC_Os06g51084
SUS3	3.33169	-1.03084	3.10073	LOC_Os07g42490
